# Supplementary material for: Plastics in Porifera: The occurrence of potential microplastics in marine sponges and seawater from Bocas del Toro, Panamá
Source: PeerJ. 2021 Jul 8;9:e11638. doi: 10.7717/peerj.11638 (PMC8272925; doi:10.7717/peerj.11638)
Supplement: Supplemental Information 2 [file peerj-09-11638-s002.xlsx]

## Sheet: Sponge
	Sponge Subsample Set #1									Sponge Subsample Set #1 Sizes																						Sponge Subsample Set #2 Sizes
	Sample	Empty Scint Vial Mass (g)	Full Scint Vial Mass (g)	Dry Mass (g)	#MP	Net #MP	Corrected Net #MP	#MP/g dry tissue		Sample	Length (um)	Height (um)		10--20		21--50		51--100		101--300		301--500		501--1000		1001--3000		3001--5000		>5000		Sample	Length (um)	Height (um)		10--20		21--50		51--100		101--300		301--500		501--1000		1001--3000
	A. cau 1.1	13.2405	13.2926	0.0521	4	-2	0	0		A. cau 1.1	10	10	1	14	0	12	0	10	0	22	0	22	0	30	0	27	0	5	0	1		A. cau 1.2	40	10	0	266	1	53	0	32	0	25	0	16	0	32	0	23	0
	A. cau 2.1	13.204	13.2899	0.0859	10	4	4	46.5658			700	10	0		0		0		0		0		1		0		0		0				500	10	0		0		0		0		1		0		0		0
	A. cau 3.1	13.1865	13.2548	0.0683	5	-1	0	0			50	20	0		1		0		0		0		0		0		0		0				100	40	0		0		1		0		0		0		0		0
	A. com 1.1	13.263	13.3949	0.1319	3	-3	0	0			200	5	0	1	0	1	0	0	1	1	0	0	0	1	0	0	0	0	0	0			10	10	1		0		0		0		0		0		0		0
	A. com 2.1	13.263	13.363	0.1	5	-1	0	0		A. com 1.1	400	10	0		0		0		0		1		0		0		0		0				10	10	1		0		0		0		0		0		0		0
	A. com 3.1	13.2445	13.3731	0.1286	5	-1	0	0			300	10	0		0		0		1		0		0		0		0		0				10	10	1		0		0		0		0		0		0		0
	C. vag 1.1	13.2483	13.2973	0.049	4	-2	0	0			3000	10	0	0	0	0	0	0	0	1	0	1	0	0	1	1	0	0	0	0			10	10	1		0		0		0		0		0		0		0
	C. vag 2.1	13.2675	13.2963	0.0288	6	0	0	0		C. vag 1.1	2000	10	0		0		0		0		0		0		1		0		0				10	10	1		0		0		0		0		0		0		0
	C. vag 3.1	13.2039	13.2645	0.0606	9	3	3	49.505			3000	10	0		0		0		0		0		0		1		0		0				300	10	0		0		0		1		0		0		0		0
	I. cam 1.1	13.122	13.2562	0.1342	5	-1	0	0			2000	10	0		0		0		0		0		0		1		0		0				100	10	0		0		1		0		0		0		0		0
	I. cam 2.1	13.1695	13.376	0.2065	12	6	6	29.0557			800	10	0	0	0	0	0	0	0	0	0	0	1	1	0	3	0	0	0	0			30	30	0		1		0		0		0		0		0		0
	I. cam 3.1	13.2326	13.3112	0.0786	9	3	3	38.1679		I. cam 1.1	1400	20	0		0		0		0		0		0		1		0		0				50	20	0		1		0		0		0		0		0		0
	M. lae 1.1	13.2286	13.3462	0.1176	7	1	0	0			500	10	0		0		0		0		1		0		0		0		0				35	10	0		1		0		0		0		0		0		0
	M. lae 2.1	13.2616	13.4096	0.148	6	0	0	0			15	15	1		0		0		0		0		0		0		0		0				60	20	0		0		1		0		0		0		0		0
	M. lae 3.1	13.1815	13.3823	0.2008	14	8	8	39.8406			200	20	0		0		0		1		0		0		0		0		0				450	10	0		0		0		0		1		0		0		0
	N. ere 1.1	13.2119	13.2671	0.0552	8	2	2	36.2319			700	10	0	1	0	0	0	0	0	1	0	1	1	1	0	1	0	0	0	0			800	30	0		0		0		0		0		1		0		0
	N. ere 2.1	13.2421	13.4101	0.168	6	0	0	0		M. lae 1.1	30	30	0		1		0		0		0		0		0		0		0				200	20	0		0		0		1		0		0		0		0
	N. ere 3.1	13.1783	13.3375	0.1592	5	-1	0	0			100	30	0		0		1		0		0		0		0		0		0				120	10	0		0		0		1		0		0		0		0
	Blank 1a	13.2098	-	-	5	-	-	-			100	100	0		0		1		0		0		0		0		0		0				30	15	0		1		0		0		0		0		0		0
	Blank 1b	13.2738	-	-	7	-	-	-			100	30	0		0		1		0		0		0		0		0		0				400	10	0		0		0		0		1		0		0		0
	AVG Blank 1	-	-	-	6	-	-	-			1000	5	0		0		0		0		0		1		0		0		0				20	10	1		0		0		0		0		0		0		0
											500	5	0		0		0		0		1		0		0		0		0				400	10	0		0		0		0		1		0		0		0
	Sponge Subsample Set #2										550	5	0	0	0	1	0	3	0	0	0	1	1	2	0	0	0	0	0	0			20	10	1		0		0		0		0		0		0		0
	Sample	Empty Scint Vial Mass (g)	Full Scint Vial Mass (g)	Dry Mass (g)	#MP	Net #MP	Corrected Net #MP	#MP/g dry tissue		N. ere 1.1	1000	20	0		0		0		0		0		1		0		0		0				20	10	1		0		0		0		0		0		0		0
	A. cau 1.2	13.3797	13.4299	0.0502	28	9.5	9.5	189.243			1500	10	0		0		0		0		0		0		1		0		0				20	10	1		0		0		0		0		0		0		0
	A. cau 2.2	13.3542	13.4491	0.0949	32	13.5	13.5	142.255			1000	15	0		0		0		0		0		1		0		0		0				30	10	0		1		0		0		0		0		0		0
	A. cau 3.2	13.3298	13.407	0.0772	30	11.5	11.5	148.964			100	100	0		0		1		0		0		0		0		0		0				50	10	0		1		0		0		0		0		0		0
	A. com 1.2	13.3114	13.5052	0.1938	12	-6.5	0	0			500	10	0		0		0		0		1		0		0		0		0				1000	10	0	9	0	7	0	3	0	3	0	4	1	2	0	0	0
	A. com 2.2	13.3351	13.5025	0.1674	11	-7.5	0	0			500	40	0		0		0		0		1		0		0		0		0			A. com 1.2	20	20	1		0		0		0		0		0		0		0
	A. com 3.2	13.4381	13.5661	0.128	17	-1.5	0	0			40	30	0		1		0		0		0		0		0		0		0				30	30	0		1		0		0		0		0		0		0
	C. vag 1.2	13.358	13.4076	0.0496	25	6.5	6.5	131.048			1000	20	0	0	0	1	0	1	0	0	0	2	1	3	0	1	0	0	0	0			10	10	1		0		0		0		0		0		0		0
	C. vag 2.2	13.3512	13.375	0.0238	19	0.5	0.5	21.0084		A. cau 2.1	900	40	0		0		0		0		0		1		0		0		0				10	10	1		0		0		0		0		0		0		0
	C. vag 3.2	13.3965	13.4633	0.0668	36	17.5	17.5	261.976			10	10	1		0		0		0		0		0		0		0		0				10	10	1		0		0		0		0		0		0		0
	I. cam 1.2	13.3367	13.4517	0.115	45	26.5	26.5	230.435			1300	5	0		0		0		0		0		0		1		0		0				20	10	1		0		0		0		0		0		0		0
	I. cam 2.2	13.3705	13.672	0.3015	21	2.5	2.5	8.29187			500	10	0		0		0		0		1		0		0		0		0				10	10	1		0		0		0		0		0		0		0
	I. cam 3.2	13.3395	13.4117	0.0722	29	10.5	10.5	145.429			40	10	0		1		0		0		0		0		0		0		0				40	20	0		1		0		0		0		0		0		0
	M. lae 1.2	13.2761	13.384	0.1079	14	-4.5	0	0			3000	10	0		0		0		0		0		0		1		0		0				20	20	1		0		0		0		0		0		0		0
	M. lae 2.2	13.3942	13.5584	0.1642	11	-7.5	0	0			400	15	0		0		0		0		1		0		0		0		0				20	10	1		0		0		0		0		0		0		0
	M. lae 3.2	13.3162	13.5053	0.1891	15	-3.5	0	0			50	5	0		1		0		0		0		0		0		0		0				80	50	0		0		1		0		0		0		0		0
	N. ere 1.2	13.383	13.4242	0.0412	29	10.5	10.5	254.854			5	5	0		0		0		0		0		0		0		0		0				10	10	1	9	0	2	0	1	0	0	0	0	0	0	0	0	0
	N. ere 2.2	13.2836	13.4053	0.1217	33	14.5	14.5	119.145			2000	10	0	1	0	2	0	0	0	0	0	2	0	1	1	3	0	0	0	0		C. vag 1.2	10	10	1		0		0		0		0		0		0		0
	N. ere 3.2	13.3361	13.4702	0.1341	9	-9.5	0	0		A. com 2.1	4500	10	0		0		0		0		0		0		0		1		0				10	10	1		0		0		0		0		0		0		0
	Blank 2a	13.2446	-	-	27	-	-	-			1000	10	0		0		0		0		0		1		0		0		0				10	10	1		0		0		0		0		0		0		0
	Blank 2b	13.2774	-	-	10	-	-	-			1000	10	0		0		0		0		0		1		0		0		0				10	10	1		0		0		0		0		0		0		0
	AVG Blank 2	-	-	-	18.5	-	-	-			200	30	0		0		0		1		0		0		0		0		0				10	10	1		0		0		0		0		0		0		0
											400	30	0	0	0	0	0	0	0	1	1	1	0	2	0	0	0	1	0	0			10	10	1		0		0		0		0		0		0		0
										C. vag 2.1	10	10	1		0		0		0		0		0		0		0		0				10	10	1		0		0		0		0		0		0		0
	Sponge Subsample Set #3										2500	20	0		0		0		0		0		0		1		0		0				10	10	1		0		0		0		0		0		0		0
	Sample	Empty Scint Vial Mass (g)	Full Scint Vial Mass (g)	Dry Mass (g)	#MP	Net #MP	Corrected Net #MP	#MP/g dry tissue			400	5	0		0		0		0		1		0		0		0		0				10	10	1		0		0		0		0		0		0		0
	A. cau 1.3	13.3099	13.3392	0.0293	12	8.5	8.5	290.102			1500	10	0		0		0		0		0		0		1		0		0				10	10	1		0		0		0		0		0		0		0
	A. cau 2.3	13.254	13.32	0.066	9	5.5	5.5	83.3333			150	20	0		0		0		1		0		0		0		0		0				10	10	1		0		0		0		0		0		0		0
	A. cau 3.3	13.2229	13.2969	0.074	12	8.5	8.5	114.865			2000	10	0	1	0	0	0	0	0	1	0	1	0	0	1	3	0	0	0	0			10	10	1		0		0		0		0		0		0		0
	A. com 1.3	13.2718	13.4117	0.1399	10	6.5	6.5	46.4618		I. cam 2.1	1000	20	0		0		0		0		0		1		0		0		0				10	10	1		0		0		0		0		0		0		0
	A. com 2.3	13.2957	13.4053	0.1096	7	3.5	3.5	31.9343			80	10	0		0		1		0		0		0		0		0		0				10	10	1		0		0		0		0		0		0		0
	A. com 3.3	13.2413	13.3887	0.1474	10	6.5	6.5	44.0977			400	10	0		0		0		0		1		0		0		0		0				10	10	1		0		0		0		0		0		0		0
	C. vag 1.3	13.2271	13.2394	0.0123	13	9.5	9.5	772.358			500	10	0		0		0		0		1		0		0		0		0				10	10	1		0		0		0		0		0		0		0
	C. vag 2.3	13.2078	13.2309	0.0231	7	3.5	3.5	151.515			400	10	0		0		0		0		1		0		0		0		0				10	10	1		0		0		0		0		0		0		0
	C. vag 3.3	13.2726	13.3294	0.0568	11	7.5	7.5	132.042			50	40	0		1		0		0		0		0		0		0		0				10	10	1		0		0		0		0		0		0		0
	I. cam 1.3	13.2536	13.5117	0.2581	10	6.5	6.5	25.184			150	15	0		0		0		1		0		0		0		0		0				20	20	1		0		0		0		0		0		0		0
	I. cam 2.3	13.331	13.5796	0.2486	18	14.5	14.5	58.3266			400	10	0		0		0		0		1		0		0		0		0				40	40	0		1		0		0		0		0		0		0
	I. cam 3.3	13.2993	13.3525	0.0532	9	5.5	5.5	103.383			20	10	1		0		0		0		0		0		0		0		0				1500	20	0		0		0		0		0		0		1		0
	M. lae 1.3	13.2767	13.3403	0.0636	1	-2.5	0	0			10	10	1		0		0		0		0		0		0		0		0				900	20	0		0		0		0		0		1		0		0
	M. lae 2.3	13.2634	13.4225	0.1591	5	1.5	1.5	9.42803			20	10	1		0		0		0		0		0		0		0		0				600	20	0		0		0		0		0		1		0		0
	M. lae 3.3	13.3138	13.4638	0.15	1	-2.5	0	0			1500	10	0	3	0	1	0	1	0	1	0	4	0	1	1	1	0	0	0	0			20	5	1		0		0		0		0		0		0		0
	N. ere 1.3	13.2816	13.2997	0.0181	6	2.5	2.5	138.122		M. lae 2.1	1500	40	0		0		0		0		0		0		1		0		0				1400	10	0	20	0	1	0	0	0	0	0	0	0	2	1	2	0
	N. ere 2.3	13.2731	13.3695	0.0964	12	8.5	8.5	88.1743			1000	50	0		0		0		0		0		1		0		0		0			I. cam 1.2	10	10	1		0		0		0		0		0		0		0
	N. ere 3.3	13.3011	13.3995	0.0984	7	3.5	3.5	35.5691			250	10	0		0		0		1		0		0		0		0		0				10	10	1		0		0		0		0		0		0		0
	Blank 3a	13.3638	-	-	3	-	-	-			900	30	0		0		0		0		0		1		0		0		0				10	10	1		0		0		0		0		0		0		0
	Blank 3b	13.3362	-	-	4	-	-	-			200	10	0		0		0		1		0		0		0		0		0				30	15	0		1		0		0		0		0		0		0
	AVG Blank 3	-	-	-	3.5	-	-	-			1000	20	0		0		0		0		0		1		0		0		0				100	15	0		0		1		0		0		0		0		0
											200	30	0		0		0		1		0		0		0		0		0				10	5	1		0		0		0		0		0		0		0
											20	20	1		0		0		0		0		0		0		0		0				20	10	1		0		0		0		0		0		0		0
	Labeling Key										1000	20	0		0		0		0		0		1		0		0		0				50	10	0		1		0		0		0		0		0		0
	The species is indicated by an abreviation of genus and species (e.g., "A. cau" = Aplysina cauliformis).										300	30	0		0		0		1		0		0		0		0		0				30	10	0		1		0		0		0		0		0		0
	The sponge individual is indicated by the digit in front of the decimal (e.g., "1." and "2." and "3." = individuals #1, #2 and #3 of one species).										1500	10	0		0		0		0		0		0		1		0		0				10	10	1		0		0		0		0		0		0		0
	The subsample of a sponge individual is indicated by the digit behind the decimal (e.g., ".1" and ".2" and ".3" = subsamples #1, #2 and #3 of one individual).										100	10	0		0		1		0		0		0		0		0		0				10	10	1		0		0		0		0		0		0		0
	In total, "A. cau 1.1" = the first subsample of the first individual of Aplysina cauliformis.										900	40	0		0		0		0		0		1		0		0		0				10	10	1		0		0		0		0		0		0		0
											500	10	0		0		0		0		1		0		0		0		0				50	10	0		1		0		0		0		0		0		0
											800	20	0	1	0	0	0	1	0	4	0	1	1	6	0	2	0	0	0	0			10	10	1		0		0		0		0		0		0		0
										N. ere 2.1	3000	10	0		0		0		0		0		0		1		0		0				10	10	1		0		0		0		0		0		0		0
											300	20	0		0		0		1		0		0		0		0		0				20	10	1		0		0		0		0		0		0		0
											700	5	0		0		0		0		0		1		0		0		0				20	15	1		0		0		0		0		0		0		0
											500	10	0		0		0		0		1		0		0		0		0				100	30	0		0		1		0		0		0		0		0
											30	30	0		1		0		0		0		0		0		0		0				10	10	1		0		0		0		0		0		0		0
											400	20	0	0	0	1	0	0	0	1	1	2	0	1	0	1	0	0	0	0			10	10	1		0		0		0		0		0		0		0
										A. cau 3.1	1000	20	0		0		0		0		0		1		0		0		0				10	10	1		0		0		0		0		0		0		0
											1500	10	0		0		0		0		0		0		1		0		0				70	30	0		0		1		0		0		0		0		0
											1000	10	0		0		0		0		0		1		0		0		0				20	20	1		0		0		0		0		0		0		0
											200	10	0		0		0		1		0		0		0		0		0				10	10	1		0		0		0		0		0		0		0
											10	10	1	1	0	0	0	0	0	1	0	0	0	2	0	1	0	0	0	0			10	10	1		0		0		0		0		0		0		0
										A. com 3.1	1000	10	0		0		0		0		0		1		0		0		0				30	10	0		1		0		0		0		0		0		0
											600	15	0		0		0		0		0		1		0		0		0				150	10	0		0		0		1		0		0		0		0
											210	20	0		0		0		1		0		0		0		0		0				30	20	0		1		0		0		0		0		0		0
											3000	10	0		0		0		0		0		0		1		0		0				10	10	1		0		0		0		0		0		0		0
											5000	20	0	0	0	0	0	0	0	1	0	0	0	2	0	1	1	1	0	0			10	10	1		0		0		0		0		0		0		0
										C. vag 3.1	10	10	1		0		0		0		0		0		0		0		0				20	5	1		0		0		0		0		0		0		0
											5500	10	0		0		0		0		0		0		0		0		1				60	30	0		0		1		0		0		0		0		0
											300	30	0		0		0		1		0		0		0		0		0				10	10	1		0		0		0		0		0		0		0
											2000	20	0		0		0		0		0		0		1		0		0				30	10	0		1		0		0		0		0		0		0
											1000	10	0		0		0		0		0		1		0		0		0				40	10	0		1		0		0		0		0		0		0
											4000	10	0		0		0		0		0		0		0		1		0				10	10	1		0		0		0		0		0		0		0
											700	10	0		0		0		0		0		1		0		0		0				10	10	1		0		0		0		0		0		0		0
											900	15	0		0		0		0		0		1		0		0		0				100	5	0		0		1		0		0		0		0		0
											500	10	0	1	0	0	0	0	0	1	1	1	0	3	0	1	0	1	0	1			10	10	1		0		0		0		0		0		0		0
										I. cam 3.1	4000	15	0		0		0		0		0		0		0		1		0				100	5	0		0		1		0		0		0		0		0
											400	10	0		0		0		0		1		0		0		0		0				50	30	0		1		0		0		0		0		0		0
											30	10	0		1		0		0		0		0		0		0		0				20	5	1		0		0		0		0		0		0		0
											5000	20	0		0		0		0		0		0		0		1		0				10	10	1		0		0		0		0		0		0		0
											100	30	0		0		1		0		0		0		0		0		0				20	20	1		0		0		0		0		0		0		0
											1500	15	0		0		0		0		0		0		1		0		0				20	10	1	29	0	9	0	6	0	1	0	0	0	0	0	0	0
											2000	5	0		0		0		0		0		0		1		0		0			M. lae 1.2	10	10	1		0		0		0		0		0		0		0
											40	40	0		1		0		0		0		0		0		0		0				10	10	1		0		0		0		0		0		0		0
											200	15	0	0	0	2	0	1	1	1	0	1	0	0	0	2	0	2	0	0			10	10	1		0		0		0		0		0		0		0
										M. lae 3.1	20	10	1		0		0		0		0		0		0		0		0				10	10	1		0		0		0		0		0		0		0
											40	10	0		1		0		0		0		0		0		0		0				10	10	1		0		0		0		0		0		0		0
											20	10	1		0		0		0		0		0		0		0		0				10	10	1		0		0		0		0		0		0		0
											100	30	0		0		1		0		0		0		0		0		0				10	10	1		0		0		0		0		0		0		0
											600	30	0		0		0		0		0		1		0		0		0				1500	30	0		0		0		0		0		0		1		0
											300	15	0		0		0		1		0		0		0		0		0				20	20	1		0		0		0		0		0		0		0
											10	5	1		0		0		0		0		0		0		0		0				20	20	1		0		0		0		0		0		0		0
											30	20	0		1		0		0		0		0		0		0		0				30	10	0		1		0		0		0		0		0		0
											2500	20	0		0		0		0		0		0		1		0		0				20	20	1		0		0		0		0		0		0		0
											600	15	0		0		0		0		0		1		0		0		0				30	10	0		1		0		0		0		0		0		0
											1400	15	0		0		0		0		0		0		1		0		0				20	10	1	11	0	2	0	0	0	0	0	0	0	0	0	1	0
											300	10	0		0		0		1		0		0		0		0		0			N. ere 1.2	10	10	1		0		0		0		0		0		0		0
											200	5	0		0		0		1		0		0		0		0		0				10	10	1		0		0		0		0		0		0		0
											500	20	0	3	0	2	0	1	0	3	1	1	0	2	0	2	0	0	0	0			10	10	1		0		0		0		0		0		0		0
										N. ere 3.1	350	15	0		0		0		0		1		0		0		0		0				10	10	1		0		0		0		0		0		0		0
											400	50	0		0		0		0		1		0		0		0		0				10	10	1		0		0		0		0		0		0		0
											1000	10	0		0		0		0		0		1		0		0		0				10	10	1		0		0		0		0		0		0		0
											350	20	0		0		0		0		1		0		0		0		0				10	10	1		0		0		0		0		0		0		0
											1700	10	0	0	0	0	0	0	0	0	0	3	0	1	1	1	0	0	0	0			10	10	1		0		0		0		0		0		0		0
										Blank 1	1200	10	0		0		0		0		0		0		1		0		0				10	10	1		0		0		0		0		0		0		0
											200	5	0		0		0		1		0		0		0		0		0				10	10	1		0		0		0		0		0		0		0
											100	5	0		0		1		0		0		0		0		0		0				30	10	0		1		0		0		0		0		0		0
											1400	10	0		0		0		0		0		0		1		0		0				30	20	0		1		0		0		0		0		0		0
											40	10	0	0	1	1	0	1	0	1	0	0	0	0	0	2	0	0	0	0			30	10	0		1		0		0		0		0		0		0
										Blank M. lae 1	10	5	1		0		0		0		0		0		0		0		0				40	10	0		1		0		0		0		0		0		0
											300	10	0		0		0		1		0		0		0		0		0				60	50	0		0		1		0		0		0		0		0
											1400	30	0		0		0		0		0		0		1		0		0				20	20	1		0		0		0		0		0		0		0
											120	5	0		0		0		1		0		0		0		0		0				200	30	0		0		0		1		0		0		0		0
											300	10	0		0		0		1		0		0		0		0		0				100	10	0		0		1		0		0		0		0		0
											60	30	0		0		1		0		0		0		0		0		0				10	10	1		0		0		0		0		0		0		0
											800	20	0	1	0	0	0	1	0	3	0	0	1	1	0	1	0	0	0	0			20	20	1		0		0		0		0		0		0		0
																																	250	10	0		0		0		1		0		0		0		0
																																	700	20	0		0		0		0		0		1		0		0
																																	20	20	1		0		0		0		0		0		0		0
																																	20	10	1		0		0		0		0		0		0		0
																																	110	10	0		0		0		1		0		0		0		0
																																	20	10	1		0		0		0		0		0		0		0
																																	10	10	1		0		0		0		0		0		0		0
																																	10	10	1		0		0		0		0		0		0		0
																																	10	10	1	19	0	4	0	2	0	3	0	0	0	0	0	0	0
																																A. cau 2.2	300	30	0		0		0		1		0		0		0		0
																																	25	25	0		1		0		0		0		0		0		0
																																	25	25	0		1		0		0		0		0		0		0
																																	60	10	0		0		1		0		0		0		0		0
																																	15	10	1		0		0		0		0		0		0		0
																																	15	10	1		0		0		0		0		0		0		0
																																	10	10	1		0		0		0		0		0		0		0
																																	10	10	1		0		0		0		0		0		0		0
																																	10	10	1		0		0		0		0		0		0		0
																																	10	10	1		0		0		0		0		0		0		0
																																	10	10	1		0		0		0		0		0		0		0
																																	10	10	1		0		0		0		0		0		0		0
																																	10	10	1		0		0		0		0		0		0		0
																																	10	10	1		0		0		0		0		0		0		0
																																	10	10	1		0		0		0		0		0		0		0
																																	10	10	1		0		0		0		0		0		0		0
																																	10	10	1		0		0		0		0		0		0		0
																																	10	10	1		0		0		0		0		0		0		0
																																	10	10	1		0		0		0		0		0		0		0
																																	10	10	1		0		0		0		0		0		0		0
																																	10	10	1		0		0		0		0		0		0		0
																																	10	10	1		0		0		0		0		0		0		0
																																	100	20	0		0		1		0		0		0		0		0
																																	150	20	0		0		0		1		0		0		0		0
																																	20	20	1		0		0		0		0		0		0		0
																																	40	30	0		1		0		0		0		0		0		0
																																	20	10	1		0		0		0		0		0		0		0
																																	10	10	1		0		0		0		0		0		0		0
																																	110	30	0		0		0		1		0		0		0		0
																																	90	15	0		0		1		0		0		0		0		0
																																	10	10	1		0		0		0		0		0		0		0
																																	10	10	1	23	0	3	0	3	0	3	0	0	0	0	0	0	0
																																A. com 2.2	700	10	0		0		0		0		0		1		0		0
																																	4000	10	0		0		0		0		0		0		0		1
																																	400	20	0		0		0		0		1		0		0		0
																																	20	20	1		0		0		0		0		0		0		0
																																	20	10	1		0		0		0		0		0		0		0
																																	10	10	1		0		0		0		0		0		0		0
																																	10	10	1		0		0		0		0		0		0		0
																																	10	10	1		0		0		0		0		0		0		0
																																	10	10	1		0		0		0		0		0		0		0
																																	10	10	1		0		0		0		0		0		0		0
																																	10	10	1	8	0	0	0	0	0	0	0	1	0	1	0	0	0
																																C. vag 2.2	10	10	1		0		0		0		0		0		0		0
																																	30	10	0		1		0		0		0		0		0		0
																																	30	10	0		1		0		0		0		0		0		0
																																	10	5	1		0		0		0		0		0		0		0
																																	10	5	1		0		0		0		0		0		0		0
																																	2000	10	0		0		0		0		0		0		1		0
																																	10	10	1		0		0		0		0		0		0		0
																																	10	10	1		0		0		0		0		0		0		0
																																	10	10	1		0		0		0		0		0		0		0
																																	10	10	1		0		0		0		0		0		0		0
																																	10	10	1		0		0		0		0		0		0		0
																																	10	10	1		0		0		0		0		0		0		0
																																	10	10	1		0		0		0		0		0		0		0
																																	10	10	1		0		0		0		0		0		0		0
																																	60	10	0		0		1		0		0		0		0		0
																																	10	5	1		0		0		0		0		0		0		0
																																	20	10	1		0		0		0		0		0		0		0
																																	60	30	0		0		1		0		0		0		0		0
																																	20	20	1	14	0	2	0	2	0	0	0	0	0	0	0	1	0
																																I. cam 2.2	1500	10	0		0		0		0		0		0		1		0
																																	1000	10	0		0		0		0		0		1		0		0
																																	2000	10	0		0		0		0		0		0		1		0
																																	60	10	0		0		1		0		0		0		0		0
																																	1000	10	0		0		0		0		0		1		0		0
																																	20	20	1		0		0		0		0		0		0		0
																																	50	30	0		1		0		0		0		0		0		0
																																	30	10	0		1		0		0		0		0		0		0
																																	120	10	0		0		0		1		0		0		0		0
																																	600	20	0		0		0		0		0		1		0		0
																																	1000	20	0		0		0		0		0		1		0		0
																																	2000	20	0		0		0		0		0		0		1		0
																																	2500	10	0		0		0		0		0		0		1		0
																																	1000	10	0		0		0		0		0		1		0		0
																																	1500	10	0		0		0		0		0		0		1		0
																																	100	100	0		0		1		0		0		0		0		0
																																	240	10	0		0		0		1		0		0		0		0
																																	1000	10	0		0		0		0		0		1		0		0
																																	20	10	1		0		0		0		0		0		0		0
																																	2000	5	0		0		0		0		0		0		1		0
																																	10	10	1	3	0	2	0	2	0	2	0	0	0	6	0	6	0
																																M. lae 2.2	450	10	0		0		0		0		1		0		0		0
																																	1000	10	0		0		0		0		0		1		0		0
																																	10	10	1		0		0		0		0		0		0		0
																																	1000	10	0		0		0		0		0		1		0		0
																																	1000	10	0		0		0		0		0		1		0		0
																																	100	20	0		0		1		0		0		0		0		0
																																	10	10	1		0		0		0		0		0		0		0
																																	10	10	1		0		0		0		0		0		0		0
																																	50	50	0		1		0		0		0		0		0		0
																																	30	20	0		1		0		0		0		0		0		0
																																	1000	10	0	3	0	2	0	1	0	0	0	1	1	4	0	0	0
																																N. ere 2.2	600	20	0		0		0		0		0		1		0		0
																																	20	20	1		0		0		0		0		0		0		0
																																	30	10	0		1		0		0		0		0		0		0
																																	40	10	0		1		0		0		0		0		0		0
																																	10	10	1		0		0		0		0		0		0		0
																																	10	10	1		0		0		0		0		0		0		0
																																	10	10	1		0		0		0		0		0		0		0
																																	10	10	1		0		0		0		0		0		0		0
																																	10	10	1		0		0		0		0		0		0		0
																																	10	10	1		0		0		0		0		0		0		0
																																	10	10	1		0		0		0		0		0		0		0
																																	10	10	1		0		0		0		0		0		0		0
																																	400	60	0		0		0		0		1		0		0		0
																																	100	40	0		0		1		0		0		0		0		0
																																	400	10	0		0		0		0		1		0		0		0
																																	3000	5	0		0		0		0		0		0		1		0
																																	300	10	0		0		0		1		0		0		0		0
																																	2000	10	0		0		0		0		0		0		1		0
																																	20	20	1		0		0		0		0		0		0		0
																																	20	20	1		0		0		0		0		0		0		0
																																	20	20	1		0		0		0		0		0		0		0
																																	20	20	1		0		0		0		0		0		0		0
																																	20	20	1		0		0		0		0		0		0		0
																																	20	20	1		0		0		0		0		0		0		0
																																	20	20	1		0		0		0		0		0		0		0
																																	20	20	1		0		0		0		0		0		0		0
																																	20	20	1		0		0		0		0		0		0		0
																																	10	10	1		0		0		0		0		0		0		0
																																	10	10	1		0		0		0		0		0		0		0
																																	10	10	1		0		0		0		0		0		0		0
																																	10	10	1		0		0		0		0		0		0		0
																																	10	10	1		0		0		0		0		0		0		0
																																	10	10	1	24	0	2	0	1	0	1	0	2	0	1	0	2	0
																																A. cau 3.2	10	10	1		0		0		0		0		0		0		0
																																	10	10	1		0		0		0		0		0		0		0
																																	10	10	1		0		0		0		0		0		0		0
																																	10	10	1		0		0		0		0		0		0		0
																																	10	10	1		0		0		0		0		0		0		0
																																	10	10	1		0		0		0		0		0		0		0
																																	10	10	1		0		0		0		0		0		0		0
																																	10	10	1		0		0		0		0		0		0		0
																																	10	10	1		0		0		0		0		0		0		0
																																	10	10	1		0		0		0		0		0		0		0
																																	10	10	1		0		0		0		0		0		0		0
																																	10	10	1		0		0		0		0		0		0		0
																																	10	10	1		0		0		0		0		0		0		0
																																	10	10	1		0		0		0		0		0		0		0
																																	10	10	1		0		0		0		0		0		0		0
																																	10	10	1		0		0		0		0		0		0		0
																																	200	30	0		0		0		1		0		0		0		0
																																	200	5	0		0		0		1		0		0		0		0
																																	20	20	1		0		0		0		0		0		0		0
																																	20	10	1		0		0		0		0		0		0		0
																																	20	20	1		0		0		0		0		0		0		0
																																	50	10	0		1		0		0		0		0		0		0
																																	20	20	1		0		0		0		0		0		0		0
																																	20	5	1		0		0		0		0		0		0		0
																																	30	30	0		1		0		0		0		0		0		0
																																	20	5	1		0		0		0		0		0		0		0
																																	3000	10	0		0		0		0		0		0		1		0
																																	350	10	0		0		0		0		1		0		0		0
																																	200	10	0		0		0		1		0		0		0		0
																																	20	5	1	23	0	2	0	0	0	3	0	1	0	0	0	1	0
																																A. com 3.2	20	20	1		0		0		0		0		0		0		0
																																	1000	20	0		0		0		0		0		1		0		0
																																	9000	20	0		0		0		0		0		0		0		0
																																	200	20	0		0		0		1		0		0		0		0
																																	200	40	0		0		0		1		0		0		0		0
																																	10	10	1		0		0		0		0		0		0		0
																																	700	10	0		0		0		0		0		1		0		0
																																	10	10	1		0		0		0		0		0		0		0
																																	70	40	0		0		1		0		0		0		0		0
																																	20	10	1		0		0		0		0		0		0		0
																																	10	10	1		0		0		0		0		0		0		0
																																	60	50	0		0		1		0		0		0		0		0
																																	100	10	0		0		1		0		0		0		0		0
																																	10	10	1		0		0		0		0		0		0		0
																																	70	20	0		0		1		0		0		0		0		0
																																	30	10	0		1		0		0		0		0		0		0
																																	30	10	0	6	1	2	0	4	0	2	0	0	0	2	0	0	0
																																C. vag 3.2	10	10	1		0		0		0		0		0		0		0
																																	10	10	1		0		0		0		0		0		0		0
																																	10	10	1		0		0		0		0		0		0		0
																																	10	10	1		0		0		0		0		0		0		0
																																	10	10	1		0		0		0		0		0		0		0
																																	10	10	1		0		0		0		0		0		0		0
																																	10	10	1		0		0		0		0		0		0		0
																																	10	10	1		0		0		0		0		0		0		0
																																	60	10	0		0		1		0		0		0		0		0
																																	600	10	0		0		0		0		0		1		0		0
																																	1000	60	0		0		0		0		0		1		0		0
																																	20	10	1		0		0		0		0		0		0		0
																																	20	20	1		0		0		0		0		0		0		0
																																	20	20	1		0		0		0		0		0		0		0
																																	3000	10	0		0		0		0		0		0		1		0
																																	700	10	0		0		0		0		0		1		0		0
																																	1000	10	0		0		0		0		0		1		0		0
																																	100	10	0		0		1		0		0		0		0		0
																																	20	20	1		0		0		0		0		0		0		0
																																	1500	10	0		0		0		0		0		0		1		0
																																	500	10	0		0		0		0		1		0		0		0
																																	20	20	1		0		0		0		0		0		0		0
																																	200	10	0		0		0		1		0		0		0		0
																																	200	120	0		0		0		1		0		0		0		0
																																	200	40	0		0		0		1		0		0		0		0
																																	10	10	1		0		0		0		0		0		0		0
																																	1000	10	0		0		0		0		0		1		0		0
																																	20	20	1		0		0		0		0		0		0		0
																																	20	20	1		0		0		0		0		0		0		0
																																	10	10	1		0		0		0		0		0		0		0
																																	1000	10	0		0		0		0		0		1		0		0
																																	10	10	1		0		0		0		0		0		0		0
																																	10	10	1		0		0		0		0		0		0		0
																																	1500	10	0		0		0		0		0		0		1		0
																																	10	10	1		0		0		0		0		0		0		0
																																	20	10	1	21	0	0	0	2	0	3	0	1	0	6	0	3	0
																																I. cam 3.2	80	10	0		0		1		0		0		0		0		0
																																	500	10	0		0		0		0		1		0		0		0
																																	50	20	0		1		0		0		0		0		0		0
																																	400	20	0		0		0		0		1		0		0		0
																																	200	10	0		0		0		1		0		0		0		0
																																	200	20	0		0		0		1		0		0		0		0
																																	1000	10	0		0		0		0		0		1		0		0
																																	20	10	1		0		0		0		0		0		0		0
																																	30	10	0		1		0		0		0		0		0		0
																																	40	10	0		1		0		0		0		0		0		0
																																	1500	10	0		0		0		0		0		0		1		0
																																	10	10	1		0		0		0		0		0		0		0
																																	40	20	0		1		0		0		0		0		0		0
																																	20	10	1		0		0		0		0		0		0		0
																																	510	20	0		0		0		0		0		1		0		0
																																	10	10	1		0		0		0		0		0		0		0
																																	10	10	1		0		0		0		0		0		0		0
																																	10	10	1		0		0		0		0		0		0		0
																																	70	10	0		0		1		0		0		0		0		0
																																	40	10	0		1		0		0		0		0		0		0
																																	1000	10	0		0		0		0		0		1		0		0
																																	500	10	0		0		0		0		1		0		0		0
																																	400	20	0		0		0		0		1		0		0		0
																																	10	10	1		0		0		0		0		0		0		0
																																	2000	10	0		0		0		0		0		0		1		0
																																	10	10	1		0		0		0		0		0		0		0
																																	100	20	0		0		1		0		0		0		0		0
																																	10	10	1		0		0		0		0		0		0		0
																																	300	50	0	9	0	5	0	3	1	3	0	4	0	3	0	2	0
																																M. lae 3.2	10	10	1		0		0		0		0		0		0		0
																																	10	10	1		0		0		0		0		0		0		0
																																	3000	10	0		0		0		0		0		0		1		0
																																	600	30	0		0		0		0		0		1		0		0
																																	5000	10	0		0		0		0		0		0		0		1
																																	7000	10	0		0		0		0		0		0		0		0
																																	2000	10	0		0		0		0		0		0		1		0
																																	3000	10	0		0		0		0		0		0		1		0
																																	20	20	1		0		0		0		0		0		0		0
																																	3000	10	0		0		0		0		0		0		1		0
																																	1000	10	0		0		0		0		0		1		0		0
																																	4000	10	0		0		0		0		0		0		0		1
																																	300	10	0		0		0		1		0		0		0		0
																																	20	20	1		0		0		0		0		0		0		0
																																	20	20	1	5	0	0	0	0	0	1	0	0	0	2	0	4	0
																																N. ere 3.2	10	10	1		0		0		0		0		0		0		0
																																	10	10	1		0		0		0		0		0		0		0
																																	400	10	0		0		0		0		1		0		0		0
																																	30	10	0		1		0		0		0		0		0		0
																																	1000	50	0		0		0		0		0		1		0		0
																																	30	10	0		1		0		0		0		0		0		0
																																	1000	10	0		0		0		0		0		1		0		0
																																	5000	10	0		0		0		0		0		0		0		1
																																	40	20	0	2	1	3	0	0	0	0	0	1	0	2	0	0	0
																																Blank 2a	20	10	1		0		0		0		0		0		0		0
																																	30	10	0		1		0		0		0		0		0		0
																																	30	10	0		1		0		0		0		0		0		0
																																	20	5	1		0		0		0		0		0		0		0
																																	30	20	0		1		0		0		0		0		0		0
																																	40	20	0		1		0		0		0		0		0		0
																																	500	20	0		0		0		0		1		0		0		0
																																	20	5	1		0		0		0		0		0		0		0
																																	50	30	0		1		0		0		0		0		0		0
																																	20	20	1		0		0		0		0		0		0		0
																																	10	10	1		0		0		0		0		0		0		0
																																	10	10	1		0		0		0		0		0		0		0
																																	10	10	1		0		0		0		0		0		0		0
																																	10	10	1		0		0		0		0		0		0		0
																																	10	10	1		0		0		0		0		0		0		0
																																	10	10	1		0		0		0		0		0		0		0
																																	10	10	1		0		0		0		0		0		0		0
																																	10	10	1		0		0		0		0		0		0		0
																																	10	10	1		0		0		0		0		0		0		0
																																	10	10	1		0		0		0		0		0		0		0
																																	10	10	1		0		0		0		0		0		0		0
																																	10	10	1		0		0		0		0		0		0		0
																																	10	10	1		0		0		0		0		0		0		0
																																	10	10	1		0		0		0		0		0		0		0
																																	10	10	1		0		0		0		0		0		0		0
																																	100	10	0		0		1		0		0		0		0		0
																																	20	10	1	20	0	5	0	1	0	0	0	1	0	0	0	0	0
																																Blank 2b	20	20	1		0		0		0		0		0		0		0
																																	3000	35	0		0		0		0		0		0		1		0
																																	60	5	0		0		1		0		0		0		0		0
																																	15	5	1		0		0		0		0		0		0		0
																																	10	10	1		0		0		0		0		0		0		0
																																	10	10	1		0		0		0		0		0		0		0
																																	10	10	1		0		0		0		0		0		0		0
																																	10	10	1		0		0		0		0		0		0		0
																																	20	10	1		0		0		0		0		0		0		0
																																	20	10	1	8	0	0	0	1	0	0	0	0	0	0	0	1	0
[truncated: 35 more columns]

## Sheet: Water
	Water Samples and Blanks
	Sample	Viewing Trial	Volume filtered (L)	#MP	AVG #MP	Net #MP	Net #MP/L	AVG Net #MP/L					Water Sample 1 Sizes																						Water Sample 2 Sizes
	1	1	3.9	917	283	260.5	66.7949	106.811					Sample	Length (um)	Width (um)		10--20		21--50		51--100		101--300		301--500		501--1000		1001--3000		3001--5000		>5000		Sample	Length (um)	Width (um)		10--20		21--50		51--100		101--300		301--500		501--1000
		2		281									1	1000	10	0	27	0	15	0	11	0	6	0	4	1	10	0	3	0	0	0	0		2	850	20	0	20	0	6	0	11	0	23	0	10	1	12
		3		285										60	40	0		0		1		0		0		0		0		0		0				500	20	0		0		0		0		1		0
	2	1	3.6	591	590	549.5	152.639							10	10	1		0		0		0		0		0		0		0		0				100	15	0		0		1		0		0		0
		2		598										40	10	0		1		0		0		0		0		0		0		0				40	15	0		1		0		0		0		0
		3		582										300	8	0		0		0		1		0		0		0		0		0				500	30	0		0		0		0		1		0
	3	1	4	654	449	404	101							15	15	1		0		0		0		0		0		0		0		0				10	10	1		0		0		0		0		0
		2		461										80	70	0		0		1		0		0		0		0		0		0				70	40	0		0		1		0		0		0
		3		437										8	8	0		0		0		0		0		0		0		0		0				400	50	0		0		0		0		1		0
	Blank 1	1	0.8	120	22.5									30	30	0		1		0		0		0		0		0		0		0				400	40	0		0		0		0		1		0
		2		20										1500	30	0		0		0		0		0		0		1		0		0				20	20	1		0		0		0		0		0
		3		25										10	10	1		0		0		0		0		0		0		0		0				100	20	0		0		1		0		0		0
	Blank 2	1	1	165	40.5									10	10	1		0		0		0		0		0		0		0		0				100	10	0		0		1		0		0		0
		2		35										100	20	0		0		1		0		0		0		0		0		0				10	10	1		0		0		0		0		0
		3		46										700	20	0		0		0		0		0		1		0		0		0				2000	20	0		0		0		0		0		0
	Blank 3	1	1	70	45									10	10	1		0		0		0		0		0		0		0		0				10	10	1		0		0		0		0		0
		2		47										40	40	0		1		0		0		0		0		0		0		0				150	20	0		0		0		1		0		0
		3		43										40	40	0		1		0		0		0		0		0		0		0				1500	30	0		0		0		0		0		0
														100	40	0		0		1		0		0		0		0		0		0				90	10	0		0		1		0		0		0
	Particle Sizes													500	10	0		0		0		0		1		0		0		0		0				600	30	0		0		0		0		0		1
		10--20	21--50	51--100	101--300	301--500	501--1000	1001--3000	3001--5000	>5000	Total Viewed			400	10	0		0		0		0		1		0		0		0		0				80	40	0		0		1		0		0		0
	1	27	15	11	6	4	10	3	0	0	76			70	30	0		0		1		0		0		0		0		0		0				300	10	0		0		0		1		0		0
	2	20	6	11	23	10	12	5	0	0	87			10	10	1		0		0		0		0		0		0		0		0				110	10	0		0		0		1		0		0
	3	18	13	20	20	23	13	12	1	0	120			10	10	1		0		0		0		0		0		0		0		0				20	10	1		0		0		0		0		0
	Blank 1	4	4	3	8	6	4	0	0	0	29			30	30	0		1		0		0		0		0		0		0		0				1000	10	0		0		0		0		0		1
	Blank 2	6	6	7	9	3	2	2	0	0	35			20	10	1		0		0		0		0		0		0		0		0				30	30	0		1		0		0		0		0
	Blank 3	8	5	5	12	5	5	4	0	0	44			10	10	1		0		0		0		0		0		0		0		0				110	40	0		0		0		1		0		0
														20	10	1		0		0		0		0		0		0		0		0				3000	10	0		0		0		0		0		0
														600	10	0		0		0		0		0		1		0		0		0				300	30	0		0		0		1		0		0
														10	10	1		0		0		0		0		0		0		0		0				100	50	0		0		1		0		0		0
														10	10	1		0		0		0		0		0		0		0		0				10	10	1		0		0		0		0		0
														20	20	1		0		0		0		0		0		0		0		0				1000	10	0		0		0		0		0		1
														20	10	1		0		0		0		0		0		0		0		0				750	50	0		0		0		0		0		1
														700	20	0		0		0		0		0		1		0		0		0				200	20	0		0		0		1		0		0
														800	10	0		0		0		0		0		1		0		0		0				300	10	0		0		0		1		0		0
														60	60	0		0		1		0		0		0		0		0		0				200	10	0		0		0		1		0		0
														35	35	0		1		0		0		0		0		0		0		0				400	5	0		0		0		0		1		0
														100	45	0		0		1		0		0		0		0		0		0				10	10	1		0		0		0		0		0
														120	10	0		0		0		1		0		0		0		0		0				120	10	0		0		0		1		0		0
														500	15	0		0		0		0		1		0		0		0		0				10	10	1		0		0		0		0		0
														3000	20	0		0		0		0		0		0		1		0		0				50	40	0		1		0		0		0		0
														700	10	0		0		0		0		0		1		0		0		0				100	80	0		0		1		0		0		0
														10	10	1		0		0		0		0		0		0		0		0				10	10	1		0		0		0		0		0
														1000	10	0		0		0		0		0		1		0		0		0				100	10	0		0		1		0		0		0
														20	20	1		0		0		0		0		0		0		0		0				10	10	1		0		0		0		0		0
														30	10	0		1		0		0		0		0		0		0		0				20	10	1		0		0		0		0		0
														80	30	0		0		1		0		0		0		0		0		0				2000	20	0		0		0		0		0		0
														500	10	0		0		0		0		1		0		0		0		0				820	20	0		0		0		0		0		1
														10	10	1		0		0		0		0		0		0		0		0				300	15	0		0		0		1		0		0
														30	10	0		1		0		0		0		0		0		0		0				500	30	0		0		0		0		1		0
														40	10	0		1		0		0		0		0		0		0		0				300	20	0		0		0		1		0		0
														1200	20	0		0		0		0		0		0		1		0		0				10	10	1		0		0		0		0		0
														120	40	0		0		0		1		0		0		0		0		0				20	10	1		0		0		0		0		0
														20	10	1		0		0		0		0		0		0		0		0				20	10	1		0		0		0		0		0
														120	10	0		0		0		1		0		0		0		0		0				20	10	1		0		0		0		0		0
														10	10	1		0		0		0		0		0		0		0		0				40	40	0		1		0		0		0		0
														10	10	1		0		0		0		0		0		0		0		0				120	10	0		0		0		1		0		0
														20	10	1		0		0		0		0		0		0		0		0				140	40	0		0		0		1		0		0
														10	10	1		0		0		0		0		0		0		0		0				350	10	0		0		0		0		1		0
														10	10	1		0		0		0		0		0		0		0		0				1000	10	0		0		0		0		0		1
														230	10	0		0		0		1		0		0		0		0		0				400	10	0		0		0		0		1		0
														300	20	0		0		0		1		0		0		0		0		0				300	10	0		0		0		1		0		0
														1000	20	0		0		0		0		0		1		0		0		0				600	5	0		0		0		0		0		1
														30	20	0		1		0		0		0		0		0		0		0				110	15	0		0		0		1		0		0
														30	30	0		1		0		0		0		0		0		0		0				20	20	1		0		0		0		0		0
														10	10	1		0		0		0		0		0		0		0		0				1300	20	0		0		0		0		0		0
														60	25	0		0		1		0		0		0		0		0		0				200	10	0		0		0		1		0		0
														40	20	0		1		0		0		0		0		0		0		0				30	10	0		1		0		0		0		0
														1000	20	0		0		0		0		0		1		0		0		0				300	20	0		0		0		1		0		0
														600	10	0		0		0		0		0		1		0		0		0				300	30	0		0		0		1		0		0
														20	20	1		0		0		0		0		0		0		0		0				40	20	0		1		0		0		0		0
														10	10	1		0		0		0		0		0		0		0		0				20	10	1		0		0		0		0		0
														30	15	0		1		0		0		0		0		0		0		0				120	10	0		0		0		1		0		0
														40	40	0		1		0		0		0		0		0		0		0				10	10	1		0		0		0		0		0
														40	15	0		1		0		0		0		0		0		0		0				280	10	0		0		0		1		0		0
														100	90	0		0		1		0		0		0		0		0		0				400	5	0		0		0		0		1		0
														20	20	1		0		0		0		0		0		0		0		0				60	5	0		0		1		0		0		0
														55	40	0		0		1		0		0		0		0		0		0				800	10	0		0		0		0		0		1
																																				150	110	0		0		0		1		0		0
																																				10	10	1		0		0		0		0		0
																																				20	20	1		0		0		0		0		0
														77																						300	20	0		0		0		1		0		0
																																				600	10	0		0		0		0		0		1
																																				150	150	0		0		0		1		0		0
																																				340	30	0		0		0		0		1		0
																																				60	10	0		0		1		0		0		0
																																				600	10	0		0		0		0		0		1
																																				700	40	0		0		0		0		0		1
[truncated: 90 more columns]

## Sheet: Data Analysis
	Sponge Full Data Set											AVG #PMP/g per individual				AVG #PMP/g per species
	Sample	Species	Individual number	Subsample set	Empty Mass (g)	Full Mass (g)	Dry Mass (g)	#PMP	Corrected Net #PMP	#PMP/g dry tissue		Species	Individual number	AVG #PMP/g dry tissue		Species	AVG #PMP/g dry tissue	STDEV	SE
	A. cau 1.1	Acau	1	1	13.2405	13.2926	0.0521	4	0	0		A. cauliformis	1	159.782		A. cauliformis	112.814	40.6988	23.4974
	A. cau 2.1	Acau	2	1	13.204	13.2899	0.0859	10	4	46.5658		A. cauliformis	2	90.718		A. compressa	13.6104	2.59837	1.50017
	A. cau 3.1	Acau	3	1	13.1865	13.2548	0.0683	5	0	0		A. cauliformis	3	87.9429		C. vaginalis	168.828	123.162	71.1077
	A. com 1.1	Acom	1	1	13.263	13.3949	0.1319	3	0	0		A. compressa	1	15.4873		I. campana	70.9193	34.2009	19.7459
	A. com 2.1	Acom	2	1	13.263	13.363	0.1	5	0	0		A. compressa	2	10.6448		M. laevis	5.4743	6.94034	4.00701
	A. com 3.1	Acom	3	1	13.2445	13.3731	0.1286	5	0	0		A. compressa	3	14.6992		N. erecta	74.6774	65.7836	37.9802
	C. vag 1.1	Cvag	1	1	13.2483	13.2973	0.049	4	0	0		C. vaginalis	1	301.135
	C. vag 2.1	Cvag	2	1	13.2675	13.2963	0.0288	6	0	0		C. vaginalis	2	57.5079		R one-way ANOVA test results
	C. vag 3.1	Cvag	3	1	13.2039	13.2645	0.0606	9	3	49.505		C. vaginalis	3	147.841		df	SS	MS	F	p
	I. cam 1.1	Icam	1	1	13.122	13.2562	0.1342	5	0	0		I. campana	1	85.2063		5	241.3	48.26	5.358	0.0081
	I. cam 2.1	Icam	2	1	13.1695	13.376	0.2065	12	6	29.0557		I. campana	2	31.8914
	I. cam 3.1	Icam	3	1	13.2326	13.3112	0.0786	9	3	38.1679		I. campana	3	95.6603		R pairwise Tukey's test results
	M. lae 1.1	Mlae	1	1	13.2286	13.3462	0.1176	7	0	0		M. laevis	1	0		Comparison			P.adj
	M. lae 2.1	Mlae	2	1	13.2616	13.4096	0.148	6	0	0		M. laevis	2	3.14268		A. cauliformis - A. compressa			0.126898
	M. lae 3.1	Mlae	3	1	13.1815	13.3823	0.2008	14	8	39.8406		M. laevis	3	13.2802		A. cauliformis - C. vaginalis			0.970136
	N. ere 1.1	Nere	1	1	13.2119	13.2671	0.0552	8	2	36.2319		N. erecta	1	143.069		A. cauliformis - I. campana			0.92913
	N. ere 2.1	Nere	2	1	13.2421	13.4101	0.168	6	0	0		N. erecta	2	69.1066		A. cauliformis - M. laevis			0.0360207
	N. ere 3.1	Nere	3	1	13.1783	13.3375	0.1592	5	0	0		N. erecta	3	11.8564		A. cauliformis - N. erecta			0.886251
	A. cau 1.2	Acau	1	2	13.3797	13.4299	0.0502	28	9.5	189.243						A. compressa - C. vaginalis			0.0365399
	A. cau 2.2	Acau	2	2	13.3542	13.4491	0.0949	32	13.5	142.255						A. compressa - I. campana			0.470896
	A. cau 3.2	Acau	3	2	13.3298	13.407	0.0772	30	11.5	148.964						A. compressa - M. laevis			0.968705
	A. com 1.2	Acom	1	2	13.3114	13.5052	0.1938	12	0	0						A. compressa - N. erecta			0.541559
	A. com 2.2	Acom	2	2	13.3351	13.5025	0.1674	11	0	0						C. vaginalis - I. campana			0.560802
	A. com 3.2	Acom	3	2	13.4381	13.5661	0.128	17	0	0						C. vaginalis - M. laevis			0.0100802
	C. vag 1.2	Cvag	1	2	13.358	13.4076	0.0496	25	6.5	131.048						C. vaginalis - N. erecta			0.489275
	C. vag 2.2	Cvag	2	2	13.3512	13.375	0.0238	19	0.5	21.0084						I. campana - M. laevis			0.166106
	C. vag 3.2	Cvag	3	2	13.3965	13.4633	0.0668	36	17.5	261.976						I. campana - N. erecta			0.999994
	I. cam 1.2	Icam	1	2	13.3367	13.4517	0.115	45	26.5	230.435						M. laevis - N. erecta			0.20157
	I. cam 2.2	Icam	2	2	13.3705	13.672	0.3015	21	2.5	8.29187
	I. cam 3.2	Icam	3	2	13.3395	13.4117	0.0722	29	10.5	145.429
	M. lae 1.2	Mlae	1	2	13.2761	13.384	0.1079	14	0	0
	M. lae 2.2	Mlae	2	2	13.3942	13.5584	0.1642	11	0	0
	M. lae 3.2	Mlae	3	2	13.3162	13.5053	0.1891	15	0	0
	N. ere 1.2	Nere	1	2	13.383	13.4242	0.0412	29	10.5	254.854
	N. ere 2.2	Nere	2	2	13.2836	13.4053	0.1217	33	14.5	119.145
	N. ere 3.2	Nere	3	2	13.3361	13.4702	0.1341	9	0	0
	A. cau 1.3	Acau	1	3	13.3099	13.3392	0.0293	12	8.5	290.102
	A. cau 2.3	Acau	2	3	13.254	13.32	0.066	9	5.5	83.3333
	A. cau 3.3	Acau	3	3	13.2229	13.2969	0.074	12	8.5	114.865
	A. com 1.3	Acom	1	3	13.2718	13.4117	0.1399	10	6.5	46.4618
	A. com 2.3	Acom	2	3	13.2957	13.4053	0.1096	7	3.5	31.9343
	A. com 3.3	Acom	3	3	13.2413	13.3887	0.1474	10	6.5	44.0977
	C. vag 1.3	Cvag	1	3	13.2271	13.2394	0.0123	13	9.5	772.358
	C. vag 2.3	Cvag	2	3	13.2078	13.2309	0.0231	7	3.5	151.515
	C. vag 3.3	Cvag	3	3	13.2726	13.3294	0.0568	11	7.5	132.042
	I. cam 1.3	Icam	1	3	13.2536	13.5117	0.2581	10	6.5	25.184
	I. cam 2.3	Icam	2	3	13.331	13.5796	0.2486	18	14.5	58.3266
	I. cam 3.3	Icam	3	3	13.2993	13.3525	0.0532	9	5.5	103.383
	M. lae 1.3	Mlae	1	3	13.2767	13.3403	0.0636	1	0	0
	M. lae 2.3	Mlae	2	3	13.2634	13.4225	0.1591	5	1.5	9.42803
	M. lae 3.3	Mlae	3	3	13.3138	13.4638	0.15	1	0	0
	N. ere 1.3	Nere	1	3	13.2816	13.2997	0.0181	6	2.5	138.122
	N. ere 2.3	Nere	2	3	13.2731	13.3695	0.0964	12	8.5	88.1743
	N. ere 3.3	Nere	3	3	13.3011	13.3995	0.0984	7	3.5	35.5691
	Sponge, Seawater and Blank Full Data Set in Long Form
	Sample	Species	Individual number	Subsample set	Total #PMP	#PMP g-1 dry tissue or #PMP L-1
	A. cau 1.1	Acau	1	1	4	0
	A. cau 2.1	Acau	2	1	10	46.5658
	A. cau 3.1	Acau	3	1	5	0
	A. com 1.1	Acom	1	1	3	0
	A. com 2.1	Acom	2	1	5	0
	A. com 3.1	Acom	3	1	5	0
	C. vag 1.1	Cvag	1	1	4	0
	C. vag 2.1	Cvag	2	1	6	0
	C. vag 3.1	Cvag	3	1	9	49.505
	I. cam 1.1	Icam	1	1	5	0
	I. cam 2.1	Icam	2	1	12	29.0557
	I. cam 3.1	Icam	3	1	9	38.1679
	M. lae 1.1	Mlae	1	1	7	0
	M. lae 2.1	Mlae	2	1	6	0
	M. lae 3.1	Mlae	3	1	14	39.8406
	N. ere 1.1	Nere	1	1	8	36.2319
	N. ere 2.1	Nere	2	1	6	0
	N. ere 3.1	Nere	3	1	5	0
	A. cau 1.2	Acau	1	2	28	189.243
	A. cau 2.2	Acau	2	2	32	142.255
	A. cau 3.2	Acau	3	2	30	148.964
	A. com 1.2	Acom	1	2	12	0
	A. com 2.2	Acom	2	2	11	0
	A. com 3.2	Acom	3	2	17	0
	C. vag 1.2	Cvag	1	2	25	131.048
	C. vag 2.2	Cvag	2	2	19	21.0084
	C. vag 3.2	Cvag	3	2	36	261.976
	I. cam 1.2	Icam	1	2	45	230.435
	I. cam 2.2	Icam	2	2	21	8.29187
	I. cam 3.2	Icam	3	2	29	145.429
	M. lae 1.2	Mlae	1	2	14	0
	M. lae 2.2	Mlae	2	2	11	0
	M. lae 3.2	Mlae	3	2	15	0
	N. ere 1.2	Nere	1	2	29	254.854
	N. ere 2.2	Nere	2	2	33	119.145
	N. ere 3.2	Nere	3	2	9	0
	A. cau 1.3	Acau	1	3	12	290.102
	A. cau 2.3	Acau	2	3	9	83.3333
	A. cau 3.3	Acau	3	3	12	114.865
	A. com 1.3	Acom	1	3	10	46.4618
	A. com 2.3	Acom	2	3	7	31.9343
	A. com 3.3	Acom	3	3	10	44.0977
	C. vag 1.3	Cvag	1	3	13	772.358
	C. vag 2.3	Cvag	2	3	7	151.515
	C. vag 3.3	Cvag	3	3	11	132.042
	I. cam 1.3	Icam	1	3	10	25.184
	I. cam 2.3	Icam	2	3	18	58.3266
	I. cam 3.3	Icam	3	3	9	103.383
	M. lae 1.3	Mlae	1	3	1	0
	M. lae 2.3	Mlae	2	3	5	9.42803
	M. lae 3.3	Mlae	3	3	1	0
	N. ere 1.3	Nere	1	3	6	138.122
	N. ere 2.3	Nere	2	3	12	88.1743
	N. ere 3.3	Nere	3	3	7	35.5691
	Seawater 1	-	-	-	283	66.7949
	Seawater 2	-	-	-	590	152.639
	Seawater 3	-	-	-	449	101
	Sponge Blank 1	-	-	-	6	-
	Sponge Blank 2	-	-	-	18.5	-
	Sponge Blank 3	-	-	-	4	-
	MilliQ Blank 1	-	-	-	23	-
	MilliQ Blank 2	-	-	-	42	-
	MilliQ Blank 3	-	-	-	45	-
