# Supplementary material for: Plastics in Porifera: The occurrence of potential microplastics in marine sponges and seawater from Bocas del Toro, Panamá
Source: PeerJ. 2021 Jul 8;9:e11638. doi: 10.7717/peerj.11638 (PMC8272925; doi:10.7717/peerj.11638)
Supplement: Supplemental Information 3 [file peerj-09-11638-s003.xlsx]

## Sheet: Sponge
	Sponge Subsample Set #1												Sponge Subsample Set #1 Sizes																						Sponge Subsample Set #2 Sizes
	Sample	Empty Scint Vial Mass (g)	Full Scint Vial Mass (g)	Dry Mass (g)	#PMP	Net #PMP	Corrected Net #PMP	#PMP/g dry tissue	Blank %				Sample	Length (um)	Height (um)		10--20		21--50		51--100		101--300		301--500		501--1000		1001--3000		3001--5000		>5000		Sample	Length (um)	Height (um)		10--20		21--50		51--100		101--300		301--500		501--1000
	A. cau 1.1	13.2405	13.2926	0.0521	4	-2	0	0	150				A. cau 1.1	10	10	1	14	0	12	0	10	0	22	0	22	0	30	0	27	0	5	0	1		A. cau 1.2	40	10	0	266	1	53	0	32	0	25	0	16	0	32
	A. cau 2.1	13.204	13.2899	0.0859	10	4	4	46.5658	60					700	10	0		0		0		0		0		1		0		0		0				500	10	0		0		0		0		1		0
	A. cau 3.1	13.1865	13.2548	0.0683	5	-1	0	0	120					50	20	0		1		0		0		0		0		0		0		0				100	40	0		0		1		0		0		0
	A. com 1.1	13.263	13.3949	0.1319	3	-3	0	0	200					200	5	0	1	0	1	0	0	1	1	0	0	0	1	0	0	0	0	0	0			10	10	1		0		0		0		0		0
	A. com 2.1	13.263	13.363	0.1	5	-1	0	0	120				A. com 1.1	400	10	0		0		0		0		1		0		0		0		0				10	10	1		0		0		0		0		0
	A. com 3.1	13.2445	13.3731	0.1286	5	-1	0	0	120					300	10	0		0		0		1		0		0		0		0		0				10	10	1		0		0		0		0		0
	C. vag 1.1	13.2483	13.2973	0.049	4	-2	0	0	150					3000	10	0	0	0	0	0	0	0	1	0	1	0	0	1	1	0	0	0	0			10	10	1		0		0		0		0		0
	C. vag 2.1	13.2675	13.2963	0.0288	6	0	0	0	100				C. vag 1.1	2000	10	0		0		0		0		0		0		1		0		0				10	10	1		0		0		0		0		0
	C. vag 3.1	13.2039	13.2645	0.0606	9	3	3	49.505	66.6667					3000	10	0		0		0		0		0		0		1		0		0				300	10	0		0		0		1		0		0
	I. cam 1.1	13.122	13.2562	0.1342	5	-1	0	0	120					2000	10	0		0		0		0		0		0		1		0		0				100	10	0		0		1		0		0		0
	I. cam 2.1	13.1695	13.376	0.2065	12	6	6	29.0557	50					800	10	0	0	0	0	0	0	0	0	0	0	1	1	0	3	0	0	0	0			30	30	0		1		0		0		0		0
	I. cam 3.1	13.2326	13.3112	0.0786	9	3	3	38.1679	66.6667				I. cam 1.1	1400	20	0		0		0		0		0		0		1		0		0				50	20	0		1		0		0		0		0
	M. lae 1.1	13.2286	13.3462	0.1176	7	1	0	0	85.7143					500	10	0		0		0		0		1		0		0		0		0				35	10	0		1		0		0		0		0
	M. lae 2.1	13.2616	13.4096	0.148	6	0	0	0	100					15	15	1		0		0		0		0		0		0		0		0				60	20	0		0		1		0		0		0
	M. lae 3.1	13.1815	13.3823	0.2008	14	8	8	39.8406	42.8571					200	20	0		0		0		1		0		0		0		0		0				450	10	0		0		0		0		1		0
	N. ere 1.1	13.2119	13.2671	0.0552	8	2	2	36.2319	75					700	10	0	1	0	0	0	0	0	1	0	1	1	1	0	1	0	0	0	0			800	30	0		0		0		0		0		1
	N. ere 2.1	13.2421	13.4101	0.168	6	0	0	0	100				M. lae 1.1	30	30	0		1		0		0		0		0		0		0		0				200	20	0		0		0		1		0		0
	N. ere 3.1	13.1783	13.3375	0.1592	5	-1	0	0	120					100	30	0		0		1		0		0		0		0		0		0				120	10	0		0		0		1		0		0
	Blank 1a	13.2098	-	-	5	-	-	-	-					100	100	0		0		1		0		0		0		0		0		0				30	15	0		1		0		0		0		0
	Blank 1b	13.2738	-	-	7	-	-	-	-					100	30	0		0		1		0		0		0		0		0		0				400	10	0		0		0		0		1		0
	AVG Blank 1	-	-	-	6	-	-	-	-					1000	5	0		0		0		0		0		1		0		0		0				20	10	1		0		0		0		0		0
														500	5	0		0		0		0		1		0		0		0		0				400	10	0		0		0		0		1		0
	Sponge Subsample Set #2													550	5	0	0	0	1	0	3	0	0	0	1	1	2	0	0	0	0	0	0			20	10	1		0		0		0		0		0
	Sample	Empty Scint Vial Mass (g)	Full Scint Vial Mass (g)	Dry Mass (g)	#PMP	Net #PMP	Corrected Net #PMP	#PMP/g dry tissue	Blank %				N. ere 1.1	1000	20	0		0		0		0		0		1		0		0		0				20	10	1		0		0		0		0		0
	A. cau 1.2	13.3797	13.4299	0.0502	28	9.5	9.5	189.243	66.0714					1500	10	0		0		0		0		0		0		1		0		0				20	10	1		0		0		0		0		0
	A. cau 2.2	13.3542	13.4491	0.0949	32	13.5	13.5	142.255	57.8125					1000	15	0		0		0		0		0		1		0		0		0				30	10	0		1		0		0		0		0
	A. cau 3.2	13.3298	13.407	0.0772	30	11.5	11.5	148.964	61.6667					100	100	0		0		1		0		0		0		0		0		0				50	10	0		1		0		0		0		0
	A. com 1.2	13.3114	13.5052	0.1938	12	-6.5	0	0	154.167					500	10	0		0		0		0		1		0		0		0		0				1000	10	0	9	0	7	0	3	0	3	0	4	1	2
	A. com 2.2	13.3351	13.5025	0.1674	11	-7.5	0	0	168.182					500	40	0		0		0		0		1		0		0		0		0			A. com 1.2	20	20	1		0		0		0		0		0
	A. com 3.2	13.4381	13.5661	0.128	17	-1.5	0	0	108.824					40	30	0		1		0		0		0		0		0		0		0				30	30	0		1		0		0		0		0
	C. vag 1.2	13.358	13.4076	0.0496	25	6.5	6.5	131.048	74					1000	20	0	0	0	1	0	1	0	0	0	2	1	3	0	1	0	0	0	0			10	10	1		0		0		0		0		0
	C. vag 2.2	13.3512	13.375	0.0238	19	0.5	0.5	21.0084	97.3684				A. cau 2.1	900	40	0		0		0		0		0		1		0		0		0				10	10	1		0		0		0		0		0
	C. vag 3.2	13.3965	13.4633	0.0668	36	17.5	17.5	261.976	51.3889					10	10	1		0		0		0		0		0		0		0		0				10	10	1		0		0		0		0		0
	I. cam 1.2	13.3367	13.4517	0.115	45	26.5	26.5	230.435	41.1111					1300	5	0		0		0		0		0		0		1		0		0				20	10	1		0		0		0		0		0
	I. cam 2.2	13.3705	13.672	0.3015	21	2.5	2.5	8.29187	88.0952					500	10	0		0		0		0		1		0		0		0		0				10	10	1		0		0		0		0		0
	I. cam 3.2	13.3395	13.4117	0.0722	29	10.5	10.5	145.429	63.7931					40	10	0		1		0		0		0		0		0		0		0				40	20	0		1		0		0		0		0
	M. lae 1.2	13.2761	13.384	0.1079	14	-4.5	0	0	132.143					3000	10	0		0		0		0		0		0		1		0		0				20	20	1		0		0		0		0		0
	M. lae 2.2	13.3942	13.5584	0.1642	11	-7.5	0	0	168.182					400	15	0		0		0		0		1		0		0		0		0				20	10	1		0		0		0		0		0
	M. lae 3.2	13.3162	13.5053	0.1891	15	-3.5	0	0	123.333					50	5	0		1		0		0		0		0		0		0		0				80	50	0		0		1		0		0		0
	N. ere 1.2	13.383	13.4242	0.0412	29	10.5	10.5	254.854	63.7931					5	5	0		0		0		0		0		0		0		0		0				10	10	1	9	0	2	0	1	0	0	0	0	0	0
	N. ere 2.2	13.2836	13.4053	0.1217	33	14.5	14.5	119.145	56.0606					2000	10	0	1	0	2	0	0	0	0	0	2	0	1	1	3	0	0	0	0		C. vag 1.2	10	10	1		0		0		0		0		0
	N. ere 3.2	13.3361	13.4702	0.1341	9	-9.5	0	0	205.556				A. com 2.1	4500	10	0		0		0		0		0		0		0		1		0				10	10	1		0		0		0		0		0
	Blank 2a	13.2446	-	-	27	-	-	-	-					1000	10	0		0		0		0		0		1		0		0		0				10	10	1		0		0		0		0		0
	Blank 2b	13.2774	-	-	10	-	-	-	-					1000	10	0		0		0		0		0		1		0		0		0				10	10	1		0		0		0		0		0
	AVG Blank 2	-	-	-	18.5	-	-	-	-					200	30	0		0		0		1		0		0		0		0		0				10	10	1		0		0		0		0		0
														400	30	0	0	0	0	0	0	0	1	1	1	0	2	0	0	0	1	0	0			10	10	1		0		0		0		0		0
													C. vag 2.1	10	10	1		0		0		0		0		0		0		0		0				10	10	1		0		0		0		0		0
	Sponge Subsample Set #3													2500	20	0		0		0		0		0		0		1		0		0				10	10	1		0		0		0		0		0
	Sample	Empty Scint Vial Mass (g)	Full Scint Vial Mass (g)	Dry Mass (g)	#PMP	Net #PMP	Corrected Net #PMP	#PMP/g dry tissue	Blank %					400	5	0		0		0		0		1		0		0		0		0				10	10	1		0		0		0		0		0
	A. cau 1.3	13.3099	13.3392	0.0293	12	8.5	8.5	290.102	29.1667					1500	10	0		0		0		0		0		0		1		0		0				10	10	1		0		0		0		0		0
	A. cau 2.3	13.254	13.32	0.066	9	5.5	5.5	83.3333	38.8889					150	20	0		0		0		1		0		0		0		0		0				10	10	1		0		0		0		0		0
	A. cau 3.3	13.2229	13.2969	0.074	12	8.5	8.5	114.865	29.1667					2000	10	0	1	0	0	0	0	0	1	0	1	0	0	1	3	0	0	0	0			10	10	1		0		0		0		0		0
	A. com 1.3	13.2718	13.4117	0.1399	10	6.5	6.5	46.4618	35				I. cam 2.1	1000	20	0		0		0		0		0		1		0		0		0				10	10	1		0		0		0		0		0
	A. com 2.3	13.2957	13.4053	0.1096	7	3.5	3.5	31.9343	50					80	10	0		0		1		0		0		0		0		0		0				10	10	1		0		0		0		0		0
	A. com 3.3	13.2413	13.3887	0.1474	10	6.5	6.5	44.0977	35					400	10	0		0		0		0		1		0		0		0		0				10	10	1		0		0		0		0		0
	C. vag 1.3	13.2271	13.2394	0.0123	13	9.5	9.5	772.358	26.9231					500	10	0		0		0		0		1		0		0		0		0				10	10	1		0		0		0		0		0
	C. vag 2.3	13.2078	13.2309	0.0231	7	3.5	3.5	151.515	50					400	10	0		0		0		0		1		0		0		0		0				10	10	1		0		0		0		0		0
	C. vag 3.3	13.2726	13.3294	0.0568	11	7.5	7.5	132.042	31.8182					50	40	0		1		0		0		0		0		0		0		0				10	10	1		0		0		0		0		0
	I. cam 1.3	13.2536	13.5117	0.2581	10	6.5	6.5	25.184	35					150	15	0		0		0		1		0		0		0		0		0				20	20	1		0		0		0		0		0
	I. cam 2.3	13.331	13.5796	0.2486	18	14.5	14.5	58.3266	19.4444					400	10	0		0		0		0		1		0		0		0		0				40	40	0		1		0		0		0		0
	I. cam 3.3	13.2993	13.3525	0.0532	9	5.5	5.5	103.383	38.8889					20	10	1		0		0		0		0		0		0		0		0				1500	20	0		0		0		0		0		0
	M. lae 1.3	13.2767	13.3403	0.0636	1	-2.5	0	0	350					10	10	1		0		0		0		0		0		0		0		0				900	20	0		0		0		0		0		1
	M. lae 2.3	13.2634	13.4225	0.1591	5	1.5	1.5	9.42803	70					20	10	1		0		0		0		0		0		0		0		0				600	20	0		0		0		0		0		1
	M. lae 3.3	13.3138	13.4638	0.15	1	-2.5	0	0	350					1500	10	0	3	0	1	0	1	0	1	0	4	0	1	1	1	0	0	0	0			20	5	1		0		0		0		0		0
	N. ere 1.3	13.2816	13.2997	0.0181	6	2.5	2.5	138.122	58.3333				M. lae 2.1	1500	40	0		0		0		0		0		0		1		0		0				1400	10	0	20	0	1	0	0	0	0	0	0	0	2
	N. ere 2.3	13.2731	13.3695	0.0964	12	8.5	8.5	88.1743	29.1667					1000	50	0		0		0		0		0		1		0		0		0			I. cam 1.2	10	10	1		0		0		0		0		0
	N. ere 3.3	13.3011	13.3995	0.0984	7	3.5	3.5	35.5691	50					250	10	0		0		0		1		0		0		0		0		0				10	10	1		0		0		0		0		0
	Blank 3a	13.3638	-	-	3	-	-	-	-					900	30	0		0		0		0		0		1		0		0		0				10	10	1		0		0		0		0		0
	Blank 3b	13.3362	-	-	4	-	-	-	-					200	10	0		0		0		1		0		0		0		0		0				30	15	0		1		0		0		0		0
	AVG Blank 3	-	-	-	3.5	-	-	-	-					1000	20	0		0		0		0		0		1		0		0		0				100	15	0		0		1		0		0		0
														200	30	0		0		0		1		0		0		0		0		0				10	5	1		0		0		0		0		0
														20	20	1		0		0		0		0		0		0		0		0				20	10	1		0		0		0		0		0
	Sponge Leftovers			Labeling Key										1000	20	0		0		0		0		0		1		0		0		0				50	10	0		1		0		0		0		0
	Sample	Leftover Dry Weight (g)		The species is indicated by an abreviation of genus and species (e.g., "A. cau" = Aplysina cauliformis)										300	30	0		0		0		1		0		0		0		0		0				30	10	0		1		0		0		0		0
	A. com 1	0.4188		The sponge individual is indicated by the digit in front of the decimal (e.g., "1." and "2." and "3." = individuals #1, #2 and #3 of one species).										1500	10	0		0		0		0		0		0		1		0		0				10	10	1		0		0		0		0		0
	A. com 3	0.1465		The subsample of a sponge individual is indicated by the digit behind the decimal (e.g., ".1" and ".2" and ".3" = subsamples #1, #2 and #3 of one individual).										100	10	0		0		1		0		0		0		0		0		0				10	10	1		0		0		0		0		0
	I. cam 1	0.3303		In total, "A. cau 1.1" = the first subsample of the first individual of Aplysina cauliformis.										900	40	0		0		0		0		0		1		0		0		0				10	10	1		0		0		0		0		0
	I. cam 2	0.2443												500	10	0		0		0		0		1		0		0		0		0				50	10	0		1		0		0		0		0
	M. lae 2	0.2337												800	20	0	1	0	0	0	1	0	4	0	1	1	6	0	2	0	0	0	0			10	10	1		0		0		0		0		0
													N. ere 2.1	3000	10	0		0		0		0		0		0		1		0		0				10	10	1		0		0		0		0		0
														300	20	0		0		0		1		0		0		0		0		0				20	10	1		0		0		0		0		0
	Water Loss and Percent Water													700	5	0		0		0		0		0		1		0		0		0				20	15	1		0		0		0		0		0
	Sample	Frozen Wet Weight (g)	BDT Wet Weight (g)	Dry Weight (g)	Water Loss (g)	Percent Water (%)	AVG by Species (%)	STDEV	SE					500	10	0		0		0		0		1		0		0		0		0				100	30	0		0		1		0		0		0
	A. cau 1	1.0462	1.87	0.1316	1.7384	92.9626	93.422	0.413482	0.238724					30	30	0		1		0		0		0		0		0		0		0				10	10	1		0		0		0		0		0
	A. cau 2	1.7076	3.82	0.2468	3.5732	93.5393								400	20	0	0	0	1	0	0	0	1	1	2	0	1	0	1	0	0	0	0			10	10	1		0		0		0		0		0
	A. cau 3	1.7686	3.52	0.2195	3.3005	93.7642							A. cau 3.1	1000	20	0		0		0		0		0		1		0		0		0				10	10	1		0		0		0		0		0
	A. com 1	6.9096	9.81	0.8844	8.9256	90.9847	92.6375	2.00277	1.1563					1500	10	0		0		0		0		0		0		1		0		0				70	30	0		0		1		0		0		0
	A. com 2	2.85	4.75	0.377	4.373	92.0632								1000	10	0		0		0		0		0		1		0		0		0				20	20	1		0		0		0		0		0
	A. com 3	6.0313	10.72	0.5505	10.1695	94.8647								200	10	0		0		0		1		0		0		0		0		0				10	10	1		0		0		0		0		0
	C. vag 1	1.9969	5.25	0.1109	5.1391	97.8876	97.4585	1.31081	0.756797					10	10	1	1	0	0	0	0	0	1	0	0	0	2	0	1	0	0	0	0			10	10	1		0		0		0		0		0
	C. vag 2	1.5703	5.05	0.0757	4.9743	98.501							A. com 3.1	1000	10	0		0		0		0		0		1		0		0		0				30	10	0		1		0		0		0		0
	C. vag 3	4.125	4.59	0.1842	4.4058	95.9869								600	15	0		0		0		0		0		1		0		0		0				150	10	0		0		0		1		0		0
	I. cam 1	4.2059	9.18	0.8376	8.3424	90.8758	91.8471	1.34059	0.77399					210	20	0		0		0		1		0		0		0		0		0				30	20	0		1		0		0		0		0
	I. cam 2	5.5213	11.49	1.0009	10.4891	91.2889								3000	10	0		0		0		0		0		0		1		0		0				10	10	1		0		0		0		0		0
	I. cam 3	1.1586	3.08	0.204	2.876	93.3766								5000	20	0	0	0	0	0	0	0	1	0	0	0	2	0	1	1	1	0	0			10	10	1		0		0		0		0		0
	M. lae 1	2.3876	4.46	0.2891	4.1709	93.5179	90.3403	5.00223	2.88804				C. vag 3.1	10	10	1		0		0		0		0		0		0		0		0				20	5	1		0		0		0		0		0
	M. lae 2	3.0689	9.97	0.705	9.265	92.9288								5500	10	0		0		0		0		0		0		0		0		1				60	30	0		0		1		0		0		0
	M. lae 3	2.6477	3.5	0.5399	2.9601	84.5743								300	30	0		0		0		1		0		0		0		0		0				10	10	1		0		0		0		0		0
	N. ere 1	1.2744	4.45	0.1145	4.3355	97.427	95.8665	1.64912	0.952118					2000	20	0		0		0		0		0		0		1		0		0				30	10	0		1		0		0		0		0
	N. ere 2	2.3059	6.59	0.3861	6.2039	94.1411								1000	10	0		0		0		0		0		1		0		0		0				40	10	0		1		0		0		0		0
	N. ere 3	2.724	9.87	0.3917	9.4783	96.0314								4000	10	0		0		0		0		0		0		0		1		0				10	10	1		0		0		0		0		0
	AVG	2.9611	6.22056	0.402744	5.81781	93.5953	-	-	-					700	10	0		0		0		0		0		1		0		0		0				10	10	1		0		0		0		0		0
														900	15	0		0		0		0		0		1		0		0		0				100	5	0		0		1		0		0		0
	Dry Weight of Sponge Sections (3 per species)													500	10	0	1	0	0	0	0	0	1	1	1	0	3	0	1	0	1	0	1			10	10	1		0		0		0		0		0
	AVG (g)	MIN (g)	MAX (g)										I. cam 3.1	4000	15	0		0		0		0		0		0		0		1		0				100	5	0		0		1		0		0		0
	0.402744	0.0757	1.0009											400	10	0		0		0		0		1		0		0		0		0				50	30	0		1		0		0		0		0
														30	10	0		1		0		0		0		0		0		0		0				20	5	1		0		0		0		0		0
														5000	20	0		0		0		0		0		0		0		1		0				10	10	1		0		0		0		0		0
														100	30	0		0		1		0		0		0		0		0		0				20	20	1		0		0		0		0		0
														1500	15	0		0		0		0		0		0		1		0		0				20	10	1	29	0	9	0	6	0	1	0	0	0	0
														2000	5	0		0		0		0		0		0		1		0		0			M. lae 1.2	10	10	1		0		0		0		0		0
														40	40	0		1		0		0		0		0		0		0		0				10	10	1		0		0		0		0		0
														200	15	0	0	0	2	0	1	1	1	0	1	0	0	0	2	0	2	0	0			10	10	1		0		0		0		0		0
													M. lae 3.1	20	10	1		0		0		0		0		0		0		0		0				10	10	1		0		0		0		0		0
														40	10	0		1		0		0		0		0		0		0		0				10	10	1		0		0		0		0		0
														20	10	1		0		0		0		0		0		0		0		0				10	10	1		0		0		0		0		0
														100	30	0		0		1		0		0		0		0		0		0				10	10	1		0		0		0		0		0
														600	30	0		0		0		0		0		1		0		0		0				1500	30	0		0		0		0		0		0
														300	15	0		0		0		1		0		0		0		0		0				20	20	1		0		0		0		0		0
														10	5	1		0		0		0		0		0		0		0		0				20	20	1		0		0		0		0		0
														30	20	0		1		0		0		0		0		0		0		0				30	10	0		1		0		0		0		0
														2500	20	0		0		0		0		0		0		1		0		0				20	20	1		0		0		0		0		0
														600	15	0		0		0		0		0		1		0		0		0				30	10	0		1		0		0		0		0
														1400	15	0		0		0		0		0		0		1		0		0				20	10	1	11	0	2	0	0	0	0	0	0	0	0
														300	10	0		0		0		1		0		0		0		0		0			N. ere 1.2	10	10	1		0		0		0		0		0
														200	5	0		0		0		1		0		0		0		0		0				10	10	1		0		0		0		0		0
														500	20	0	3	0	2	0	1	0	3	1	1	0	2	0	2	0	0	0	0			10	10	1		0		0		0		0		0
													N. ere 3.1	350	15	0		0		0		0		1		0		0		0		0				10	10	1		0		0		0		0		0
														400	50	0		0		0		0		1		0		0		0		0				10	10	1		0		0		0		0		0
														1000	10	0		0		0		0		0		1		0		0		0				10	10	1		0		0		0		0		0
														350	20	0		0		0		0		1		0		0		0		0				10	10	1		0		0		0		0		0
														1700	10	0	0	0	0	0	0	0	0	0	3	0	1	1	1	0	0	0	0			10	10	1		0		0		0		0		0
													Blank 1	1200	10	0		0		0		0		0		0		1		0		0				10	10	1		0		0		0		0		0
														200	5	0		0		0		1		0		0		0		0		0				10	10	1		0		0		0		0		0
														100	5	0		0		1		0		0		0		0		0		0				30	10	0		1		0		0		0		0
														1400	10	0		0		0		0		0		0		1		0		0				30	20	0		1		0		0		0		0
														40	10	0	0	1	1	0	1	0	1	0	0	0	0	0	2	0	0	0	0			30	10	0		1		0		0		0		0
													Blank M. lae 1	10	5	1		0		0		0		0		0		0		0		0				40	10	0		1		0		0		0		0
														300	10	0		0		0		1		0		0		0		0		0				60	50	0		0		1		0		0		0
														1400	30	0		0		0		0		0		0		1		0		0				20	20	1		0		0		0		0		0
														120	5	0		0		0		1		0		0		0		0		0				200	30	0		0		0		1		0		0
														300	10	0		0		0		1		0		0		0		0		0				100	10	0		0		1		0		0		0
														60	30	0		0		1		0		0		0		0		0		0				10	10	1		0		0		0		0		0
														800	20	0	1	0	0	0	1	0	3	0	0	1	1	0	1	0	0	0	0			20	20	1		0		0		0		0		0
																																				250	10	0		0		0		1		0		0
																																				700	20	0		0		0		0		0		1
																																				20	20	1		0		0		0		0		0
																																				20	10	1		0		0		0		0		0
																																				110	10	0		0		0		1		0		0
																																				20	10	1		0		0		0		0		0
																																				10	10	1		0		0		0		0		0
																																				10	10	1		0		0		0		0		0
																																				10	10	1	19	0	4	0	2	0	3	0	0	0	0
																																			A. cau 2.2	300	30	0		0		0		1		0		0
																																				25	25	0		1		0		0		0		0
																																				25	25	0		1		0		0		0		0
																																				60	10	0		0		1		0		0		0
																																				15	10	1		0		0		0		0		0
																																				15	10	1		0		0		0		0		0
																																				10	10	1		0		0		0		0		0
																																				10	10	1		0		0		0		0		0
																																				10	10	1		0		0		0		0		0
																																				10	10	1		0		0		0		0		0
																																				10	10	1		0		0		0		0		0
																																				10	10	1		0		0		0		0		0
																																				10	10	1		0		0		0		0		0
																																				10	10	1		0		0		0		0		0
																																				10	10	1		0		0		0		0		0
																																				10	10	1		0		0		0		0		0
																																				10	10	1		0		0		0		0		0
																																				10	10	1		0		0		0		0		0
																																				10	10	1		0		0		0		0		0
																																				10	10	1		0		0		0		0		0
																																				10	10	1		0		0		0		0		0
																																				10	10	1		0		0		0		0		0
																																				100	20	0		0		1		0		0		0
																																				150	20	0		0		0		1		0		0
																																				20	20	1		0		0		0		0		0
																																				40	30	0		1		0		0		0		0
																																				20	10	1		0		0		0		0		0
																																				10	10	1		0		0		0		0		0
																																				110	30	0		0		0		1		0		0
																																				90	15	0		0		1		0		0		0
																																				10	10	1		0		0		0		0		0
																																				10	10	1	23	0	3	0	3	0	3	0	0	0	0
																																			A. com 2.2	700	10	0		0		0		0		0		1
																																				4000	10	0		0		0		0		0		0
																																				400	20	0		0		0		0		1		0
																																				20	20	1		0		0		0		0		0
																																				20	10	1		0		0		0		0		0
																																				10	10	1		0		0		0		0		0
																																				10	10	1		0		0		0		0		0
																																				10	10	1		0		0		0		0		0
																																				10	10	1		0		0		0		0		0
																																				10	10	1		0		0		0		0		0
																																				10	10	1	8	0	0	0	0	0	0	0	1	0	1
																																			C. vag 2.2	10	10	1		0		0		0		0		0
																																				30	10	0		1		0		0		0		0
																																				30	10	0		1		0		0		0		0
																																				10	5	1		0		0		0		0		0
																																				10	5	1		0		0		0		0		0
																																				2000	10	0		0		0		0		0		0
																																				10	10	1		0		0		0		0		0
																																				10	10	1		0		0		0		0		0
																																				10	10	1		0		0		0		0		0
																																				10	10	1		0		0		0		0		0
																																				10	10	1		0		0		0		0		0
																																				10	10	1		0		0		0		0		0
																																				10	10	1		0		0		0		0		0
																																				10	10	1		0		0		0		0		0
																																				60	10	0		0		1		0		0		0
																																				10	5	1		0		0		0		0		0
																																				20	10	1		0		0		0		0		0
																																				60	30	0		0		1		0		0		0
																																				20	20	1	14	0	2	0	2	0	0	0	0	0	0
																																			I. cam 2.2	1500	10	0		0		0		0		0		0
																																				1000	10	0		0		0		0		0		1
																																				2000	10	0		0		0		0		0		0
																																				60	10	0		0		1		0		0		0
																																				1000	10	0		0		0		0		0		1
																																				20	20	1		0		0		0		0		0
																																				50	30	0		1		0		0		0		0
																																				30	10	0		1		0		0		0		0
																																				120	10	0		0		0		1		0		0
																																				600	20	0		0		0		0		0		1
																																				1000	20	0		0		0		0		0		1
																																				2000	20	0		0		0		0		0		0
																																				2500	10	0		0		0		0		0		0
																																				1000	10	0		0		0		0		0		1
																																				1500	10	0		0		0		0		0		0
																																				100	100	0		0		1		0		0		0
																																				240	10	0		0		0		1		0		0
																																				1000	10	0		0		0		0		0		1
																																				20	10	1		0		0		0		0		0
																																				2000	5	0		0		0		0		0		0
																																				10	10	1	3	0	2	0	2	0	2	0	0	0	6
																																			M. lae 2.2	450	10	0		0		0		0		1		0
																																				1000	10	0		0		0		0		0		1
																																				10	10	1		0		0		0		0		0
																																				1000	10	0		0		0		0		0		1
																																				1000	10	0		0		0		0		0		1
																																				100	20	0		0		1		0		0		0
																																				10	10	1		0		0		0		0		0
																																				10	10	1		0		0		0		0		0
																																				50	50	0		1		0		0		0		0
																																				30	20	0		1		0		0		0		0
																																				1000	10	0	3	0	2	0	1	0	0	0	1	1	4
																																			N. ere 2.2	600	20	0		0		0		0		0		1
																																				20	20	1		0		0		0		0		0
																																				30	10	0		1		0		0		0		0
																																				40	10	0		1		0		0		0		0
																																				10	10	1		0		0		0		0		0
																																				10	10	1		0		0		0		0		0
																																				10	10	1		0		0		0		0		0
																																				10	10	1		0		0		0		0		0
																																				10	10	1		0		0		0		0		0
																																				10	10	1		0		0		0		0		0
																																				10	10	1		0		0		0		0		0
																																				10	10	1		0		0		0		0		0
																																				400	60	0		0		0		0		1		0
																																				100	40	0		0		1		0		0		0
																																				400	10	0		0		0		0		1		0
																																				3000	5	0		0		0		0		0		0
																																				300	10	0		0		0		1		0		0
																																				2000	10	0		0		0		0		0		0
																																				20	20	1		0		0		0		0		0
																																				20	20	1		0		0		0		0		0
																																				20	20	1		0		0		0		0		0
																																				20	20	1		0		0		0		0		0
																																				20	20	1		0		0		0		0		0
																																				20	20	1		0		0		0		0		0
																																				20	20	1		0		0		0		0		0
																																				20	20	1		0		0		0		0		0
																																				20	20	1		0		0		0		0		0
																																				10	10	1		0		0		0		0		0
																																				10	10	1		0		0		0		0		0
																																				10	10	1		0		0		0		0		0
																																				10	10	1		0		0		0		0		0
																																				10	10	1		0		0		0		0		0
																																				10	10	1	24	0	2	0	1	0	1	0	2	0	1
																																			A. cau 3.2	10	10	1		0		0		0		0		0
																																				10	10	1		0		0		0		0		0
																																				10	10	1		0		0		0		0		0
																																				10	10	1		0		0		0		0		0
																																				10	10	1		0		0		0		0		0
																																				10	10	1		0		0		0		0		0
																																				10	10	1		0		0		0		0		0
																																				10	10	1		0		0		0		0		0
																																				10	10	1		0		0		0		0		0
																																				10	10	1		0		0		0		0		0
																																				10	10	1		0		0		0		0		0
																																				10	10	1		0		0		0		0		0
																																				10	10	1		0		0		0		0		0
																																				10	10	1		0		0		0		0		0
																																				10	10	1		0		0		0		0		0
																																				10	10	1		0		0		0		0		0
																																				200	30	0		0		0		1		0		0
																																				200	5	0		0		0		1		0		0
																																				20	20	1		0		0		0		0		0
																																				20	10	1		0		0		0		0		0
																																				20	20	1		0		0		0		0		0
																																				50	10	0		1		0		0		0		0
																																				20	20	1		0		0		0		0		0
																																				20	5	1		0		0		0		0		0
																																				30	30	0		1		0		0		0		0
																																				20	5	1		0		0		0		0		0
																																				3000	10	0		0		0		0		0		0
																																				350	10	0		0		0		0		1		0
																																				200	10	0		0		0		1		0		0
																																				20	5	1	23	0	2	0	0	0	3	0	1	0	0
																																			A. com 3.2	20	20	1		0		0		0		0		0
																																				1000	20	0		0		0		0		0		1
																																				9000	20	0		0		0		0		0		0
																																				200	20	0		0		0		1		0		0
																																				200	40	0		0		0		1		0		0
																																				10	10	1		0		0		0		0		0
																																				700	10	0		0		0		0		0		1
																																				10	10	1		0		0		0		0		0
																																				70	40	0		0		1		0		0		0
																																				20	10	1		0		0		0		0		0
																																				10	10	1		0		0		0		0		0
																																				60	50	0		0		1		0		0		0
																																				100	10	0		0		1		0		0		0
																																				10	10	1		0		0		0		0		0
																																				70	20	0		0		1		0		0		0
																																				30	10	0		1		0		0		0		0
																																				30	10	0	6	1	2	0	4	0	2	0	0	0	2
																																			C. vag 3.2	10	10	1		0		0		0		0		0
																																				10	10	1		0		0		0		0		0
																																				10	10	1		0		0		0		0		0
																																				10	10	1		0		0		0		0		0
																																				10	10	1		0		0		0		0		0
																																				10	10	1		0		0		0		0		0
																																				10	10	1		0		0		0		0		0
																																				10	10	1		0		0		0		0		0
																																				60	10	0		0		1		0		0		0
																																				600	10	0		0		0		0		0		1
																																				1000	60	0		0		0		0		0		1
																																				20	10	1		0		0		0		0		0
																																				20	20	1		0		0		0		0		0
																																				20	20	1		0		0		0		0		0
																																				3000	10	0		0		0		0		0		0
																																				700	10	0		0		0		0		0		1
																																				1000	10	0		0		0		0		0		1
																																				100	10	0		0		1		0		0		0
																																				20	20	1		0		0		0		0		0
																																				1500	10	0		0		0		0		0		0
																																				500	10	0		0		0		0		1		0
																																				20	20	1		0		0		0		0		0
																																				200	10	0		0		0		1		0		0
																																				200	120	0		0		0		1		0		0
																																				200	40	0		0		0		1		0		0
																																				10	10	1		0		0		0		0		0
																																				1000	10	0		0		0		0		0		1
																																				20	20	1		0		0		0		0		0
																																				20	20	1		0		0		0		0		0
																																				10	10	1		0		0		0		0		0
																																				1000	10	0		0		0		0		0		1
																																				10	10	1		0		0		0		0		0
																																				10	10	1		0		0		0		0		0
																																				1500	10	0		0		0		0		0		0
																																				10	10	1		0		0		0		0		0
																																				20	10	1	21	0	0	0	2	0	3	0	1	0	6
																																			I. cam 3.2	80	10	0		0		1		0		0		0
																																				500	10	0		0		0		0		1		0
																																				50	20	0		1		0		0		0		0
																																				400	20	0		0		0		0		1		0
																																				200	10	0		0		0		1		0		0
																																				200	20	0		0		0		1		0		0
																																				1000	10	0		0		0		0		0		1
																																				20	10	1		0		0		0		0		0
																																				30	10	0		1		0		0		0		0
																																				40	10	0		1		0		0		0		0
																																				1500	10	0		0		0		0		0		0
																																				10	10	1		0		0		0		0		0
																																				40	20	0		1		0		0		0		0
																																				20	10	1		0		0		0		0		0
																																				510	20	0		0		0		0		0		1
																																				10	10	1		0		0		0		0		0
																																				10	10	1		0		0		0		0		0
																																				10	10	1		0		0		0		0		0
																																				70	10	0		0		1		0		0		0
																																				40	10	0		1		0		0		0		0
																																				1000	10	0		0		0		0		0		1
																																				500	10	0		0		0		0		1		0
																																				400	20	0		0		0		0		1		0
																																				10	10	1		0		0		0		0		0
																																				2000	10	0		0		0		0		0		0
																																				10	10	1		0		0		0		0		0
																																				100	20	0		0		1		0		0		0
																																				10	10	1		0		0		0		0		0
																																				300	50	0	9	0	5	0	3	1	3	0	4	0	3
																																			M. lae 3.2	10	10	1		0		0		0		0		0
																																				10	10	1		0		0		0		0		0
																																				3000	10	0		0		0		0		0		0
																																				600	30	0		0		0		0		0		1
																																				5000	10	0		0		0		0		0		0
																																				7000	10	0		0		0		0		0		0
																																				2000	10	0		0		0		0		0		0
																																				3000	10	0		0		0		0		0		0
																																				20	20	1		0		0		0		0		0
																																				3000	10	0		0		0		0		0		0
																																				1000	10	0		0		0		0		0		1
																																				4000	10	0		0		0		0		0		0
																																				300	10	0		0		0		1		0		0
																																				20	20	1		0		0		0		0		0
																																				20	20	1	5	0	0	0	0	0	1	0	0	0	2
																																			N. ere 3.2	10	10	1		0		0		0		0		0
																																				10	10	1		0		0		0		0		0
																																				400	10	0		0		0		0		1		0
																																				30	10	0		1		0		0		0		0
																																				1000	50	0		0		0		0		0		1
																																				30	10	0		1		0		0		0		0
																																				1000	10	0		0		0		0		0		1
																																				5000	10	0		0		0		0		0		0
																																				40	20	0	2	1	3	0	0	0	0	0	1	0	2
																																			Blank 2a	20	10	1		0		0		0		0		0
																																				30	10	0		1		0		0		0		0
																																				30	10	0		1		0		0		0		0
																																				20	5	1		0		0		0		0		0
																																				30	20	0		1		0		0		0		0
																																				40	20	0		1		0		0		0		0
																																				500	20	0		0		0		0		1		0
																																				20	5	1		0		0		0		0		0
																																				50	30	0		1		0		0		0		0
																																				20	20	1		0		0		0		0		0
																																				10	10	1		0		0		0		0		0
																																				10	10	1		0		0		0		0		0
																																				10	10	1		0		0		0		0		0
																																				10	10	1		0		0		0		0		0
																																				10	10	1		0		0		0		0		0
																																				10	10	1		0		0		0		0		0
																																				10	10	1		0		0		0		0		0
																																				10	10	1		0		0		0		0		0
																																				10	10	1		0		0		0		0		0
																																				10	10	1		0		0		0		0		0
																																				10	10	1		0		0		0		0		0
																																				10	10	1		0		0		0		0		0
																																				10	10	1		0		0		0		0		0
																																				10	10	1		0		0		0		0		0
																																				10	10	1		0		0		0		0		0
																																				100	10	0		0		1		0		0		0
																																				20	10	1	20	0	5	0	1	0	0	0	1	0	0
																																			Blank 2b	20	20	1		0		0		0		0		0
																																				3000	35	0		0		0		0		0		0
																																				60	5	0		0		1		0		0		0
																																				15	5	1		0		0		0		0		0
																																				10	10	1		0		0		0		0		0
																																				10	10	1		0		0		0		0		0
																																				10	10	1		0		0		0		0		0
																																				10	10	1		0		0		0		0		0
																																				20	10	1		0		0		0		0		0
																																				20	10	1	8	0	0	0	1	0	0	0	0	0	0
[truncated: 48 more columns]

## Sheet: Water
	Water Samples and Blanks
	Sample	Viewing Trial	Volume filtered (L)	#MP	AVG #PMP	SD #PMP	Net #PMP	Net #PMP/L	AVG Net #PMP/L	stdev	se	Blank %		Water Sample 1 Sizes																						Water Sample 2 Sizes
	1	1	3.9	917	283	2.82843	260.5	66.7949	106.811	43.216	24.9508	7.95053		Sample	Length (um)	Width (um)		10--20		21--50		51--100		101--300		301--500		501--1000		1001--3000		3001--5000		>5000		Sample	Length (um)	Width (um)		10--20		21--50		51--100		101--300		301--500
		2		281										1	1000	10	0	27	0	15	0	11	0	6	0	4	1	10	0	3	0	0	0	0		2	850	20	0	20	0	6	0	11	0	23	0	10	1
		3		285											60	40	0		0		1		0		0		0		0		0		0				500	20	0		0		0		0		1		0
	2	1	3.6	591	590	11.3137	549.5	152.639				6.86441			10	10	1		0		0		0		0		0		0		0		0				100	15	0		0		1		0		0		0
		2		598											40	10	0		1		0		0		0		0		0		0		0				40	15	0		1		0		0		0		0
		3		582											300	8	0		0		0		1		0		0		0		0		0				500	30	0		0		0		0		1		0
	3	1	4	654	449	16.9706	404	101				10.0223			15	15	1		0		0		0		0		0		0		0		0				10	10	1		0		0		0		0		0
		2		461											80	70	0		0		1		0		0		0		0		0		0				70	40	0		0		1		0		0		0
		3		437											8	8	0		0		0		0		0		0		0		0		0				400	50	0		0		0		0		1		0
	Blank 1	1	0.8	120	22.5	3.53553									30	30	0		1		0		0		0		0		0		0		0				400	40	0		0		0		0		1		0
		2		20											1500	30	0		0		0		0		0		0		1		0		0				20	20	1		0		0		0		0		0
		3		25											10	10	1		0		0		0		0		0		0		0		0				100	20	0		0		1		0		0		0
	Blank 2	1	1.0?	165	40.5	7.77817									10	10	1		0		0		0		0		0		0		0		0				100	10	0		0		1		0		0		0
		2		35											100	20	0		0		1		0		0		0		0		0		0				10	10	1		0		0		0		0		0
		3		46											700	20	0		0		0		0		0		1		0		0		0				2000	20	0		0		0		0		0		0
	Blank 3	1	1.0?	70	45	2.82843									10	10	1		0		0		0		0		0		0		0		0				10	10	1		0		0		0		0		0
		2		47											40	40	0		1		0		0		0		0		0		0		0				150	20	0		0		0		1		0		0
		3		43											40	40	0		1		0		0		0		0		0		0		0				1500	30	0		0		0		0		0		0
															100	40	0		0		1		0		0		0		0		0		0				90	10	0		0		1		0		0		0
	Particle Sizes														500	10	0		0		0		0		1		0		0		0		0				600	30	0		0		0		0		0		1
		10--20	21--50	51--100	101--300	301--500	501--1000	1001--3000	3001--5000	>5000	Total Viewed	% Viewed			400	10	0		0		0		0		1		0		0		0		0				80	40	0		0		1		0		0		0
	1	27	15	11	6	4	10	3	0	0	76	26.8551			70	30	0		0		1		0		0		0		0		0		0				300	10	0		0		0		1		0		0
	2	20	6	11	23	10	12	5	0	0	87	14.7458			10	10	1		0		0		0		0		0		0		0		0				110	10	0		0		0		1		0		0
	3	18	13	20	20	23	13	12	1	0	120	26.7261			10	10	1		0		0		0		0		0		0		0		0				20	10	1		0		0		0		0		0
	Blank 1	4	4	3	8	6	4	0	0	0	29	128.889			30	30	0		1		0		0		0		0		0		0		0				1000	10	0		0		0		0		0		1
	Blank 2	6	6	7	9	3	2	2	0	0	35	86.4198			20	10	1		0		0		0		0		0		0		0		0				30	30	0		1		0		0		0		0
	Blank 3	8	5	5	12	5	5	4	0	0	44	97.7778			10	10	1		0		0		0		0		0		0		0		0				110	40	0		0		0		1		0		0
															20	10	1		0		0		0		0		0		0		0		0				3000	10	0		0		0		0		0		0
															600	10	0		0		0		0		0		1		0		0		0				300	30	0		0		0		1		0		0
	Particle Sizes (AVGs)														10	10	1		0		0		0		0		0		0		0		0				100	50	0		0		1		0		0		0
		10--20	21--50	51--100	101--300	301--500	501--1000	1001--3000	3001--5000	>5000	Total				10	10	1		0		0		0		0		0		0		0		0				10	10	1		0		0		0		0		0
	AVG Water	21.6667	11.3333	14	16.3333	12.3333	11.6667	6.66667	0.333333	0	94.3333				20	20	1		0		0		0		0		0		0		0		0				1000	10	0		0		0		0		0		1
	AVG Blank	6	5	5	9.66667	4.66667	3.66667	2	0	0	36				20	10	1		0		0		0		0		0		0		0		0				750	50	0		0		0		0		0		1
															700	20	0		0		0		0		0		1		0		0		0				200	20	0		0		0		1		0		0
															800	10	0		0		0		0		0		1		0		0		0				300	10	0		0		0		1		0		0
															60	60	0		0		1		0		0		0		0		0		0				200	10	0		0		0		1		0		0
															35	35	0		1		0		0		0		0		0		0		0				400	5	0		0		0		0		1		0
															100	45	0		0		1		0		0		0		0		0		0				10	10	1		0		0		0		0		0
															120	10	0		0		0		1		0		0		0		0		0				120	10	0		0		0		1		0		0
															500	15	0		0		0		0		1		0		0		0		0				10	10	1		0		0		0		0		0
															3000	20	0		0		0		0		0		0		1		0		0				50	40	0		1		0		0		0		0
															700	10	0		0		0		0		0		1		0		0		0				100	80	0		0		1		0		0		0
															10	10	1		0		0		0		0		0		0		0		0				10	10	1		0		0		0		0		0
															1000	10	0		0		0		0		0		1		0		0		0				100	10	0		0		1		0		0		0
															20	20	1		0		0		0		0		0		0		0		0				10	10	1		0		0		0		0		0
															30	10	0		1		0		0		0		0		0		0		0				20	10	1		0		0		0		0		0
															80	30	0		0		1		0		0		0		0		0		0				2000	20	0		0		0		0		0		0
															500	10	0		0		0		0		1		0		0		0		0				820	20	0		0		0		0		0		1
															10	10	1		0		0		0		0		0		0		0		0				300	15	0		0		0		1		0		0
															30	10	0		1		0		0		0		0		0		0		0				500	30	0		0		0		0		1		0
															40	10	0		1		0		0		0		0		0		0		0				300	20	0		0		0		1		0		0
															1200	20	0		0		0		0		0		0		1		0		0				10	10	1		0		0		0		0		0
															120	40	0		0		0		1		0		0		0		0		0				20	10	1		0		0		0		0		0
															20	10	1		0		0		0		0		0		0		0		0				20	10	1		0		0		0		0		0
															120	10	0		0		0		1		0		0		0		0		0				20	10	1		0		0		0		0		0
															10	10	1		0		0		0		0		0		0		0		0				40	40	0		1		0		0		0		0
															10	10	1		0		0		0		0		0		0		0		0				120	10	0		0		0		1		0		0
															20	10	1		0		0		0		0		0		0		0		0				140	40	0		0		0		1		0		0
															10	10	1		0		0		0		0		0		0		0		0				350	10	0		0		0		0		1		0
															10	10	1		0		0		0		0		0		0		0		0				1000	10	0		0		0		0		0		1
															230	10	0		0		0		1		0		0		0		0		0				400	10	0		0		0		0		1		0
															300	20	0		0		0		1		0		0		0		0		0				300	10	0		0		0		1		0		0
															1000	20	0		0		0		0		0		1		0		0		0				600	5	0		0		0		0		0		1
															30	20	0		1		0		0		0		0		0		0		0				110	15	0		0		0		1		0		0
															30	30	0		1		0		0		0		0		0		0		0				20	20	1		0		0		0		0		0
															10	10	1		0		0		0		0		0		0		0		0				1300	20	0		0		0		0		0		0
															60	25	0		0		1		0		0		0		0		0		0				200	10	0		0		0		1		0		0
															40	20	0		1		0		0		0		0		0		0		0				30	10	0		1		0		0		0		0
															1000	20	0		0		0		0		0		1		0		0		0				300	20	0		0		0		1		0		0
															600	10	0		0		0		0		0		1		0		0		0				300	30	0		0		0		1		0		0
															20	20	1		0		0		0		0		0		0		0		0				40	20	0		1		0		0		0		0
															10	10	1		0		0		0		0		0		0		0		0				20	10	1		0		0		0		0		0
															30	15	0		1		0		0		0		0		0		0		0				120	10	0		0		0		1		0		0
															40	40	0		1		0		0		0		0		0		0		0				10	10	1		0		0		0		0		0
															40	15	0		1		0		0		0		0		0		0		0				280	10	0		0		0		1		0		0
															100	90	0		0		1		0		0		0		0		0		0				400	5	0		0		0		0		1		0
															20	20	1		0		0		0		0		0		0		0		0				60	5	0		0		1		0		0		0
															55	40	0		0		1		0		0		0		0		0		0				800	10	0		0		0		0		0		1
																																					150	110	0		0		0		1		0		0
																																					10	10	1		0		0		0		0		0
																																					20	20	1		0		0		0		0		0
																																					300	20	0		0		0		1		0		0
																																					600	10	0		0		0		0		0		1
																																					150	150	0		0		0		1		0		0
																																					340	30	0		0		0		0		1		0
																																					60	10	0		0		1		0		0		0
																																					600	10	0		0		0		0		0		1
																																					700	40	0		0		0		0		0		1
[truncated: 91 more columns]

## Sheet: Data Analysis
	Sponge Full Data Set											AVG #PMP/g per individual				AVG #PMP/g per species
	Sample	Species	Individual number	Subsample set	Empty Mass (g)	Full Mass (g)	Dry Mass (g)	#PMP	Corrected Net #PMP	#PMP/g dry tissue		Species	Individual number	AVG #PMP/g dry tissue		Species	AVG #PMP/g dry tissue	STDEV	SE
	A. cau 1.1	Acau	1	1	13.2405	13.2926	0.0521	4	0	0		A. cauliformis	1	159.782		A. cauliformis	112.814	40.6988	23.4974
	A. cau 2.1	Acau	2	1	13.204	13.2899	0.0859	10	4	46.5658		A. cauliformis	2	90.718		A. compressa	13.6104	2.59837	1.50017
	A. cau 3.1	Acau	3	1	13.1865	13.2548	0.0683	5	0	0		A. cauliformis	3	87.9429		C. vaginalis	168.828	123.162	71.1077
	A. com 1.1	Acom	1	1	13.263	13.3949	0.1319	3	0	0		A. compressa	1	15.4873		I. campana	70.9193	34.2009	19.7459
	A. com 2.1	Acom	2	1	13.263	13.363	0.1	5	0	0		A. compressa	2	10.6448		M. laevis	5.4743	6.94034	4.00701
	A. com 3.1	Acom	3	1	13.2445	13.3731	0.1286	5	0	0		A. compressa	3	14.6992		N. erecta	74.6774	65.7836	37.9802
	C. vag 1.1	Cvag	1	1	13.2483	13.2973	0.049	4	0	0		C. vaginalis	1	301.135
	C. vag 2.1	Cvag	2	1	13.2675	13.2963	0.0288	6	0	0		C. vaginalis	2	57.5079		R one-way ANOVA test results
	C. vag 3.1	Cvag	3	1	13.2039	13.2645	0.0606	9	3	49.505		C. vaginalis	3	147.841		df	SS	MS	F	p
	I. cam 1.1	Icam	1	1	13.122	13.2562	0.1342	5	0	0		I. campana	1	85.2063		5	241.3	48.26	5.358	0.0081
	I. cam 2.1	Icam	2	1	13.1695	13.376	0.2065	12	6	29.0557		I. campana	2	31.8914
	I. cam 3.1	Icam	3	1	13.2326	13.3112	0.0786	9	3	38.1679		I. campana	3	95.6603		R pairwise Tukey's test results
	M. lae 1.1	Mlae	1	1	13.2286	13.3462	0.1176	7	0	0		M. laevis	1	0		Comparison			P.adj
	M. lae 2.1	Mlae	2	1	13.2616	13.4096	0.148	6	0	0		M. laevis	2	3.14268		A. cauliformis - A. compressa			0.126898
	M. lae 3.1	Mlae	3	1	13.1815	13.3823	0.2008	14	8	39.8406		M. laevis	3	13.2802		A. cauliformis - C. vaginalis			0.970136
	N. ere 1.1	Nere	1	1	13.2119	13.2671	0.0552	8	2	36.2319		N. erecta	1	143.069		A. cauliformis - I. campana			0.92913
	N. ere 2.1	Nere	2	1	13.2421	13.4101	0.168	6	0	0		N. erecta	2	69.1066		A. cauliformis - M. laevis			0.0360207
	N. ere 3.1	Nere	3	1	13.1783	13.3375	0.1592	5	0	0		N. erecta	3	11.8564		A. cauliformis - N. erecta			0.886251
	A. cau 1.2	Acau	1	2	13.3797	13.4299	0.0502	28	9.5	189.243						A. compressa - C. vaginalis			0.0365399
	A. cau 2.2	Acau	2	2	13.3542	13.4491	0.0949	32	13.5	142.255						A. compressa - I. campana			0.470896
	A. cau 3.2	Acau	3	2	13.3298	13.407	0.0772	30	11.5	148.964						A. compressa - M. laevis			0.968705
	A. com 1.2	Acom	1	2	13.3114	13.5052	0.1938	12	0	0						A. compressa - N. erecta			0.541559
	A. com 2.2	Acom	2	2	13.3351	13.5025	0.1674	11	0	0						C. vaginalis - I. campana			0.560802
	A. com 3.2	Acom	3	2	13.4381	13.5661	0.128	17	0	0						C. vaginalis - M. laevis			0.0100802
	C. vag 1.2	Cvag	1	2	13.358	13.4076	0.0496	25	6.5	131.048						C. vaginalis - N. erecta			0.489275
	C. vag 2.2	Cvag	2	2	13.3512	13.375	0.0238	19	0.5	21.0084						I. campana - M. laevis			0.166106
	C. vag 3.2	Cvag	3	2	13.3965	13.4633	0.0668	36	17.5	261.976						I. campana - N. erecta			0.999994
	I. cam 1.2	Icam	1	2	13.3367	13.4517	0.115	45	26.5	230.435						M. laevis - N. erecta			0.20157
	I. cam 2.2	Icam	2	2	13.3705	13.672	0.3015	21	2.5	8.29187
	I. cam 3.2	Icam	3	2	13.3395	13.4117	0.0722	29	10.5	145.429
	M. lae 1.2	Mlae	1	2	13.2761	13.384	0.1079	14	0	0
	M. lae 2.2	Mlae	2	2	13.3942	13.5584	0.1642	11	0	0
	M. lae 3.2	Mlae	3	2	13.3162	13.5053	0.1891	15	0	0
	N. ere 1.2	Nere	1	2	13.383	13.4242	0.0412	29	10.5	254.854
	N. ere 2.2	Nere	2	2	13.2836	13.4053	0.1217	33	14.5	119.145
	N. ere 3.2	Nere	3	2	13.3361	13.4702	0.1341	9	0	0
	A. cau 1.3	Acau	1	3	13.3099	13.3392	0.0293	12	8.5	290.102
	A. cau 2.3	Acau	2	3	13.254	13.32	0.066	9	5.5	83.3333
	A. cau 3.3	Acau	3	3	13.2229	13.2969	0.074	12	8.5	114.865
	A. com 1.3	Acom	1	3	13.2718	13.4117	0.1399	10	6.5	46.4618
	A. com 2.3	Acom	2	3	13.2957	13.4053	0.1096	7	3.5	31.9343
	A. com 3.3	Acom	3	3	13.2413	13.3887	0.1474	10	6.5	44.0977
	C. vag 1.3	Cvag	1	3	13.2271	13.2394	0.0123	13	9.5	772.358
	C. vag 2.3	Cvag	2	3	13.2078	13.2309	0.0231	7	3.5	151.515
	C. vag 3.3	Cvag	3	3	13.2726	13.3294	0.0568	11	7.5	132.042
	I. cam 1.3	Icam	1	3	13.2536	13.5117	0.2581	10	6.5	25.184
	I. cam 2.3	Icam	2	3	13.331	13.5796	0.2486	18	14.5	58.3266
	I. cam 3.3	Icam	3	3	13.2993	13.3525	0.0532	9	5.5	103.383
	M. lae 1.3	Mlae	1	3	13.2767	13.3403	0.0636	1	0	0
	M. lae 2.3	Mlae	2	3	13.2634	13.4225	0.1591	5	1.5	9.42803		**Note: Box plots are median inclusive.
	M. lae 3.3	Mlae	3	3	13.3138	13.4638	0.15	1	0	0
	N. ere 1.3	Nere	1	3	13.2816	13.2997	0.0181	6	2.5	138.122
	N. ere 2.3	Nere	2	3	13.2731	13.3695	0.0964	12	8.5	88.1743
	N. ere 3.3	Nere	3	3	13.3011	13.3995	0.0984	7	3.5	35.5691
	Evaluating the number of PMP found in blanks as a % of the total found in the samples
	Blank	AVG #PMP in blank	Sample	Species	Total #PMP	Blank %	AVG %
	1	6	A. cau 1.1	A. cauliformis	4	150	91.7639
	2	18.5	A. cau 2.1	A. cauliformis	10	60	MAX %
	3	3.5	A. cau 3.1	A. cauliformis	5	120	350
			A. cau 1.2	A. cauliformis	28	66.0714	MIN %
			A. cau 2.2	A. cauliformis	32	57.8125	19.4444
			A. cau 3.2	A. cauliformis	30	61.6667
			A. cau 1.3	A. cauliformis	12	29.1667
			A. cau 2.3	A. cauliformis	9	38.8889
			A. cau 3.3	A. cauliformis	12	29.1667
			A. com 1.1	A. compressa	3	200
			A. com 2.1	A. compressa	5	120
			A. com 3.1	A. compressa	5	120
			A. com 1.2	A. compressa	12	154.167
			A. com 2.2	A. compressa	11	168.182
			A. com 3.2	A. compressa	17	108.824
			A. com 1.3	A. compressa	10	35
			A. com 2.3	A. compressa	7	50
			A. com 3.3	A. compressa	10	35
			C. vag 1.1	C. vaginalis	4	150
			C. vag 2.1	C. vaginalis	6	100
			C. vag 3.1	C. vaginalis	9	66.6667
			C. vag 1.2	C. vaginalis	25	74
			C. vag 2.2	C. vaginalis	19	97.3684
			C. vag 3.2	C. vaginalis	36	51.3889
			C. vag 1.3	C. vaginalis	13	26.9231
			C. vag 2.3	C. vaginalis	7	50
			C. vag 3.3	C. vaginalis	11	31.8182
			I. cam 1.1	I. campana	5	120
			I. cam 2.1	I. campana	12	50
			I. cam 3.1	I. campana	9	66.6667
			I. cam 1.2	I. campana	45	41.1111
			I. cam 2.2	I. campana	21	88.0952
			I. cam 3.2	I. campana	29	63.7931
			I. cam 1.3	I. campana	10	35
			I. cam 2.3	I. campana	18	19.4444
			I. cam 3.3	I. campana	9	38.8889
			M. lae 1.1	M. laevis	7	85.7143
			M. lae 2.1	M. laevis	6	100
			M. lae 3.1	M. laevis	14	42.8571
			M. lae 1.2	M. laevis	14	132.143
			M. lae 2.2	M. laevis	11	168.182
			M. lae 3.2	M. laevis	15	123.333
			M. lae 1.3	M. laevis	1	350
			M. lae 2.3	M. laevis	5	70
			M. lae 3.3	M. laevis	1	350
			N. ere 1.1	N. erecta	8	75
			N. ere 2.1	N. erecta	6	100
			N. ere 3.1	N. erecta	5	120
			N. ere 1.2	N. erecta	29	63.7931
			N. ere 2.2	N. erecta	33	56.0606
			N. ere 3.2	N. erecta	9	205.556
			N. ere 1.3	N. erecta	6	58.3333
			N. ere 2.3	N. erecta	12	29.1667
			N. ere 3.3	N. erecta	7	50

## Sheet: Scaling
	Pumping Rate Data
	Genus	Species	Pumping rate	Max	Mean	Unit	Source	Per
	Aplysina	archeri	0.102		0.137333	L per sec per L of sponge	Weisz et al. 2008
		lacunosa	0.005–0.034	0.034		L per sec per L of sponge	Gerrodette and Flechsig 1979	Weisz et al. 2008
		fistularis	0.049–0.276	0.276		L per sec per L of sponge	Reiswig 1971b	Weisz et al. 2008
	Amphimedon	?	?	?	?	?	?	?
	Callyspongia	plicifera	0.578		0.476	L per sec per L of sponge	Weisz et al. 2008
		vaginalis	0.374			L per sec per L of sponge	Weisz et al. 2008
	Ircinia	campana	0.08		0.0865	L per sec per L of sponge	Fiore et al. 2017
		strobilina	0.093			L per sec per L of sponge	Weisz et al. 2008
	Mycale	laxissima	0.210–0.270	0.27	0.169	L per sec per L of sponge	Reiswig 1974, Hoer et al. 2018	Weisz et al. 2008, Pawlik et al. 2018
		microsigmatosa	0.068			L per sec per L of sponge	de Goeij et al. 2008b	Pawlik et al. 2018
	Niphates	digitalis	0.365		0.365	L per sec per L of sponge	Weisz et al. 2008
	Tissue Density Data
	Genus	Species	Approximate Tissue Density (g/ml)	Source	Density (g/L)	Mean Density (g/L)
	Aplysina	archeri	0.14	Weisz et al. 2008	140	155
		fulva	0.15	Weisz et al. 2008	150
		cauliformis	0.155	Weisz et al. 2008	155
		lacunosa	0.175	Weisz et al. 2008	175
	Amphimedon	compressa	0.13	Weisz et al. 2008	130	130
	Callyspongia	plicifera	0.095	Weisz et al. 2008	95	105
		vaginalis	0.13	Weisz et al. 2008	130
		armigera	0.09	Weisz et al. 2008	90
	Ircinia	strobilina	0.16	Weisz et al. 2008	160	130
		felix	0.1	Weisz et al. 2008	100
	Mycale	laxissima	0.12	Weisz et al. 2008	120	120
	Niphates	digitalis	0.097	Weisz et al. 2008	97	88.5
		erecta	0.08	Weisz et al. 2008	80
	**Notes:	1. Density is dry mass divided by volume.
		2. AFDM was not used to calculate density (i.e., spicules were included in density calculation).
		3. Our #PMP/g is for g of dry tissue.
	PMP in Seawater (PMP/L)
	106.811
	Scaling Calculation: Expected #PMP passing through a 100-g sponge per hour
	Genus	Actual #PMP/g dry tissue	Expected #PMP in a 100-g sponge	Mean Pumping Rate (L/sec*L)	Mean Tissue Density (g/L)	Expected #PMP/sec*g	Expected #PMP/sec for a 100-g sponge	Expected #PMP/hr for a 100-g sponge
	Aplysina	112.814	11281.4	0.137333	155	0.0946371	9.46371	34069.3
	Callyspongia	13.6104	1361.04	0.476	105	0.484211	48.4211	174316
	Ircinia	168.828	16882.8	0.0865	130	0.0710706	7.10706	25585.4
	Mycale	70.9193	7091.93	0.169	120	0.150426	15.0426	54153.3
	Niphates	5.4743	547.43	0.365	88.5	0.440521	44.0521	158588
	AVG	74.3293	7432.93	0.246767	119.7	0.248173	24.8173	89342.3
	Approximate volume of a 100 g dry sponge
	AVG % Water in Caribbean Sponges	Avg water in Car. Spon. in decimal form	Hypothetical dry mass (g) of sponge	Hypothetical wet mass (g) of sponge	Density of Water (g/ml)	Mass of water in hypothetical sponge (g)	Volume of water in hypo spon (L)
	93.5953	0.94	100	1666.67	1	1566.67	1.56667
							And so, assuming that the sponge is mostly water (94%), we can suggest that the sponge itself is approximately equal to this volume when wet
