# Supplementary material for: Plastics in Porifera: The occurrence of potential microplastics in marine sponges and seawater from Bocas del Toro, Panamá
Source: PeerJ. 2021 Jul 8;9:e11638. doi: 10.7717/peerj.11638 (PMC8272925; doi:10.7717/peerj.11638)
Supplement: Supplemental Information 4 [file peerj-09-11638-s004.rmd]

---
title: "Bailey"
author: "Alex Parry"
date: "12/2/2020"
output: pdf_document
---

```{r setup, include=FALSE}
knitr::opts_chunk$set(echo = TRUE)
```

```{r}
file.choose()->vjgnvbnfgfgtzzzbtbbbtb
```
```{r}
read.csv(vjgnvbnfgfgtzzzbtbbbtb)->Bailey
```

```{r}
aov(sqrt(AVGMPgdrytissue2)~Species2,data=Bailey)->mp5
summary(mp5)
TukeyHSD(mp5)
```
```{r}
residuals(mp5)->mp5
shapiro.test(mp5)
qqnorm(mp5)
qqline(mp5)
```

```{r}
bartlett.test(sqrt(Bailey$AVGMPgdrytissue2)~Bailey$Species)
```


```{r}
library(ggplot2)
ggplot(data = Bailey,aes(x=as.factor(Species2), y=(AVGMPgdrytissue2),fill = Species2))+xlab("Species")+ylab("#MP/mg dry tissue")+geom_bar(stat="identity")
```
```{r}
ggplot(Bailey, aes(x=Species2, y=AVGMPgdrytissue2, fill=Species2)) + 
  geom_bar(stat="identity", color="black",position=position_dodge()) + geom_errorbar(aes(ymin=AVGMPgdrytissue2-sd, ymax=AVGMPgdrytissue2+sd), width=.2,position=position_dodge(.9)) 

```
