# Supplementary material for: Plastics in Porifera: The occurrence of potential microplastics in marine sponges and seawater from Bocas del Toro, Panamá
Source: PeerJ. 2021 Jul 8;9:e11638. doi: 10.7717/peerj.11638 (PMC8272925; doi:10.7717/peerj.11638)
Supplement: Supplemental Information 5 [file peerj-09-11638-s005.txt]

	Df	Sum Sq	Mean Sq	F value	Pr(>F)
Species2	5	241.3	48.26	5.358	0.0081	**
Residuals	12	108.1	9.01
---
Signif. codes: 0 '***' 0.001 '**' 0.01 '*' 0.05 '.' 0.1 '' 1
36 observations deleted due to missingness
	Tukey multiple comparisons of means
		95% family-wise confidence level
Fit: aov(formula = sqrt(AVGMPgdrytissue2) ~ Species2, data = Bailey)
$Species2
			diff	lwr	upr	p adj
A. compressa - A. cauliformis			-6.8370187	-15.0678802	1.3938428	0.1268978
C. vaginalis - A. cauliformis			1.8510396	-6.3798219	10.0819011	0.9701356
I. campana - A. cauliformis			-2.2947022	-10.5255637	5.9361593	0.9291300
M. laevis - A. cauliformis			-8.7088570	-16.9397186	-0.4779955	0.0360207
N. erecta - A. cauliformis			-2.6081614	-10.8390230	5.6227001	0.8862515
C. vaginalis - A. compressa			8.6880583	0.4571968	16.9189199	0.0365399
I. campana - A. compressa			4.5423165	-3.6885450	12.7731780	0.4708965
M. laevis - A. compressa			-1.8718383	-10.1026998	6.3590232	0.9687051
N. erecta - A. compressa			4.2288573	-4.0020042	12.4597188	0.5415595
I. campana - C. vaginalis			-4.1457418	-12.3766033	4.0851197	0.5608017
M. laevis - C. vaginalis			-10.5598967	-18.7907582	-2.3290352	0.0100802
N. erecta - C. vaginalis			-4.4592011	-12.6900626	3.7716604	0.4892753
M. laevis - I. campana			-6.4141548	-14.6450164	1.8167067	0.1661060
N. erecta - I. campana			-0.3134592	-8.5443208	7.9174023	0.9999937
N. erecta - M. laevis			6.1006956	-2.1301659	14.3315571	0.2015700
